# Supplementary material for: Fitness factors impacting survival of a subsurface bacterium in contaminated groundwater
Source: ISME J. 2024 Sep 11;18(1):wrae176. doi: 10.1093/ismejo/wrae176 (PMC11467524; doi:10.1093/ismejo/wrae176)
Supplement: Survival_Fitness_Supplementary_Tables_S1-S9_v26_090524_wrae176 [file survival_fitness_supplementary_tables_s1-s9_v26_090524_wrae176.xlsx]

## Sheet: Table S1
Table S1: Genes with large fitness effects under survival conditions at pH 7.4. Survival incubation step lasted 30 min in FW301 groundwater with 1 mM glucose added.
						Number of Genomes in Pangenome				Gene Fitness Value
Locus Tag	Gene Symbol	BV-BRC Annotation	eggNOG-mapper Annotation	COG Category	Genomic Location	Phylogroup 1	Phylogroup 2	Phylogroup 3	Genus	Average	STDEV
IAI47_RS08085	prpA	putative phage repressor	Helix-turn-helix domain	K	Chromosome	30	0	16	46	-4.17667	0.315193
IAI47_RS16995	yrbN	protein YrbN	-	-	Chromosome	-	-	-	-	-3.283	0.797075
IAI47_RS15595	fhuB	Ferric hydroxamate ABC transporter (TC 3.A.1.14.3), permease component FhuB	Belongs to the binding-protein-dependent transport system permease family. FecCD subfamily	P	Chromosome	29	20	23	72	-2.81167	0.772499
IAI47_RS10835	-	tRNA-Val	-	-	Chromosome	-	-	-	-	-2.53467	0.651092
IAI47_RS00870	rpmE	LSU ribosomal protein L31p @ LSU ribosomal protein L31p, zinc-dependent	50S ribosomal protein L31	J	Chromosome	30	20	25	75	-2.53067	0.0107858
IAI47_RS04300	recA	RecA protein	Can catalyze the hydrolysis of ATP in the presence of single-stranded DNA, the ATP-dependent uptake of single-stranded DNA by duplex DNA, and the ATP-dependent hybridization of homologous single-stranded DNAs. It interacts with LexA causing its activation and leading to its autocatalytic cleavage	L	Chromosome	30	20	25	75	-2.46233	0.277367
IAI47_RS09580	fnr	Fumarate and nitrate reduction regulatory protein	Global transcription factor that controls the expression of over 100 target genes in response to anoxia	K	Chromosome	30	20	24	74	-2.29267	0.732395
IAI47_RS17120	yrbA	Acid stress protein IbaG	Belongs to the BolA IbaG family	K	Chromosome	30	20	25	75	-2.26367	0.989759
IAI47_RS15485	skp	Periplasmic chaperone of outer membrane proteins Skp @ Outer membrane protein H precursor	Belongs to the skp family	M	Chromosome	30	20	25	75	-2.12567	0.609452
IAI47_RS05070	bamB	Outer membrane beta-barrel assembly protein BamB	Part of the outer membrane protein assembly complex, which is involved in assembly and insertion of beta-barrel proteins into the outer membrane	M	Chromosome	30	20	25	75	-2.11167	0.810356
IAI47_RS07165	sbcB	Exodeoxyribonuclease I (EC 3.1.11.1)	Exonucleolytic cleavage in the 3'- to 5'-direction to yield nucleoside 5'-phosphates	L	Chromosome	30	20	25	75	-2.035	0.274804
IAI47_RS06325	ackA	Acetate kinase (EC 2.7.2.1)	Catalyzes the formation of acetyl phosphate from acetate and ATP. Can also catalyze the reverse reaction	H	Chromosome	30	20	25	75	-1.974	0.284944
IAI47_RS15605	fhuC	Ferric hydroxamate ABC transporter (TC 3.A.1.14.3), ATP-binding protein FhuC	Part of the FhuBCD ATP-dependent iron (III) hydroxamate transporter	HP	Chromosome	-	-	-	-	-1.97067	0.256564
IAI47_RS12885	pflA	Pyruvate formate-lyase activating enzyme (EC 1.97.1.4)	Activation of pyruvate formate-lyase under anaerobic conditions by generation of an organic free radical, using S- adenosylmethionine and reduced flavodoxin as cosubstrates to produce 5'-deoxy-adenosine	C	Chromosome	30	20	25	75	-1.949	0.176397
IAI47_RS12880	pflB	Pyruvate formate-lyase (EC 2.3.1.54)	formate acetyltransferase	C	Chromosome	30	20	25	75	-1.905	0.0851587
IAI47_RS01365	pitA	Low-affinity inorganic phosphate transporter	phosphate transporter	P	Chromosome	30	20	25	75	-1.88733	0.67746
IAI47_RS04400	aroF	2-keto-3-deoxy-D-arabino-heptulosonate-7-phosphate synthase I alpha (EC 2.5.1.54)	Stereospecific condensation of phosphoenolpyruvate (PEP) and D-erythrose-4-phosphate (E4P) giving rise to 3-deoxy-D- arabino-heptulosonate-7-phosphate (DAHP)	E	Chromosome	30	20	25	75	-1.853	0.287465
IAI47_RS03375	prfC	Peptide chain release factor 3	Increases the formation of ribosomal termination complexes and stimulates activities of RF-1 and RF-2. It binds guanine nucleotides and has strong preference for UGA stop codons. It may interact directly with the ribosome. The stimulation of RF- 1 and RF-2 is significantly reduced by GTP and GDP, but not by GMP	J	Chromosome	30	20	25	75	-1.82367	0.300335
IAI47_RS18530	trxA	Thioredoxin	Belongs to the thioredoxin family	O	Chromosome	30	20	25	75	-1.812	0.224
IAI47_RS18400	xerC	Site-specific tyrosine recombinase XerC	Belongs to the 'phage' integrase family. XerC subfamily	D	Chromosome	30	20	25	75	-1.79233	0.235551
IAI47_RS09055	adhE	Acetaldehyde dehydrogenase (EC 1.2.1.10) / Alcohol dehydrogenase (EC 1.1.1.1)	belongs to the iron- containing alcohol dehydrogenase family	C	Chromosome	30	20	24	74	-1.75533	0.109546
IAI47_RS11515	-	hypothetical protein	-	-	Chromosome	2	0	0	2	-1.75533	0.630977
IAI47_RS15635	dksA	RNA polymerase-binding transcription factor DksA	Transcription factor that acts by binding directly to the RNA polymerase (RNAP). Required for negative regulation of rRNA expression and positive regulation of several amino acid biosynthesis promoters. Also required for regulation of fis expression	T	Chromosome	30	20	25	75	-1.73833	0.534363
IAI47_RS18830	mnmE	tRNA-5-carboxymethylaminomethyl-2-thiouridine(34) synthesis protein MnmE	Exhibits a very high intrinsic GTPase hydrolysis rate. Involved in the addition of a carboxymethylaminomethyl (cmnm) group at the wobble position (U34) of certain tRNAs, forming tRNA- cmnm(5)s(2)U34	J	Chromosome	30	20	25	75	-1.717	0.0230651
IAI47_RS05425	ptsI	Phosphoenolpyruvate-protein phosphotransferase of PTS system (EC 2.7.3.9)	General (non sugar-specific) component of the phosphoenolpyruvate-dependent sugar phosphotransferase system (sugar PTS). This major carbohydrate active-transport system catalyzes the phosphorylation of incoming sugar substrates concomitantly with their translocation across the cell membrane. Enzyme I transfers the phosphoryl group from phosphoenolpyruvate (PEP) to the phosphoryl carrier protein (…	G	Chromosome	30	20	25	75	-1.713	0.216382
IAI47_RS17965	pgi	Glucose-6-phosphate isomerase (EC 5.3.1.9)	Belongs to the GPI family	G	Chromosome	30	20	24	74	-1.711	0.348637
IAI47_RS02350	-	tRNA-Thr	-	-	Chromosome	-	-	-	-	-1.67033	1.06587
IAI47_RS00780	pfkA	6-phosphofructokinase (EC 2.7.1.11)	Catalyzes the phosphorylation of D-fructose 6-phosphate to fructose 1,6-bisphosphate by ATP, the first committing step of glycolysis	G	Chromosome	30	20	25	75	-1.62667	0.355559
IAI47_RS06320	pta	BioD-like N-terminal domain / Phosphate acetyltransferase (EC 2.3.1.8)	belongs to the CobB CobQ family	C	Chromosome	30	20	24	74	-1.60967	0.318616
IAI47_RS11450	-	Accessory protein	ankyrin repeats	S	Genomic Island	5	0	4	9	-1.573	0.134391
IAI47_RS13545	pgl	6-phosphogluconolactonase (EC 3.1.1.31)	Catalyzes the hydrolysis of 6-phosphogluconolactone to 6-phosphogluconate	G	Chromosome	30	20	25	75	-1.54233	0.1825
IAI47_RS10840	pykF	Pyruvate kinase (EC 2.7.1.40)	Pyruvate kinase	G	Chromosome	30	20	25	75	-1.52867	0.248462
IAI47_RS04425	rluD	LSU rRNA pseudouridine(1911/1915/1917) synthase (EC 5.4.99.23)	Responsible for synthesis of pseudouridine from uracil	J	Chromosome	30	20	25	75	-1.466	0.195425
IAI47_RS01780	nfuA	[4Fe-4S] cluster carrier protein NfuA	Involved in iron-sulfur cluster biogenesis. Binds a 4Fe- 4S cluster, can transfer this cluster to apoproteins, and thereby intervenes in the maturation of Fe S proteins. Could also act as a scaffold chaperone for damaged Fe S proteins	C	Chromosome	30	20	25	75	-1.45267	0.395623
IAI47_RS04835	srmB	ATP-dependent RNA helicase SrmB	DEAD-box RNA helicase involved in the assembly of the 50S ribosomal subunit at low temperature. Exhibits RNA-stimulated ATP hydrolysis and RNA unwinding activity	F	Chromosome	30	20	25	75	-1.38967	0.107751
IAI47_RS06355	lrhA	LysR family transcriptional regulator LrhA	Transcriptional regulator	K	Chromosome	30	20	25	75	3.95733	0.106086

## Sheet: Table S2
Table S2: Genes with large changes in survival fitness over time. Survival incubations were conducted in non-contaminated FW301 groundwater with 1 mM glucose addition.
						Number of Genomes in Pangenome
Locus Tag	Gene Symbol	BV-BRC Annotation	eggNOG-mapper Annotation	COG Category	Genomic Location	Phylogroup 1	Phylogroup 2	Phylogroup 3	Genus	Δ fitness (48 hr - 0.5 hr)	R2
IAI47_RS13685	tolB	Tol-Pal system beta propeller repeat protein TolB	Involved in the TonB-independent uptake of proteins	U	Chromosome	30	20	25	75	-6.4782	0.92
IAI47_RS10845	lpp	Major outer membrane lipoprotein Lpp	interacts with peptidoglycan to maintain the integrity of the cell envelope	M	Chromosome	30	20	25	75	-6.31773	0.94
IAI47_RS17000	nlpI	Lipoprotein NlpI	May be involved in cell division	S	Chromosome	29	20	25	74	-5.60593	0.96
IAI47_RS08705	prc	Tail-specific protease precursor (EC 3.4.21.102)	Belongs to the peptidase S41A family	M	Chromosome	30	20	24	74	-5.49873	0.86
IAI47_RS08700	proQ	RNA chaperone ProQ	RNA chaperone with significant RNA binding, RNA strand exchange and RNA duplexing activities. May regulate ProP activity through an RNA-based, post-transcriptional mechanism	T	Chromosome	29	20	25	74	-4.88993	0.95
IAI47_RS13700	tolQ	Tol-Pal system protein TolQ	involved in the tonB-independent uptake of group A colicins	U	Chromosome	30	20	25	75	-4.84007	0.9
IAI47_RS00655	rfaG	UDP-glucose:(heptosyl) LPS alpha1,3-glucosyltransferase WaaG	Glycosyl Transferase	M	Chromosome	30	20	25	75	-4.76127	0.83
IAI47_RS09580	fnr	Fumarate and nitrate reduction regulatory protein	Global transcription factor that controls the expression of over 100 target genes in response to anoxia	K	Chromosome	30	20	24	74	-4.421	0.89
IAI47_RS12280	mdoG	Glucans biosynthesis protein G precursor	Involved in the biosynthesis of osmoregulated periplasmic glucans (OPGs)	P	Chromosome	30	20	25	75	-4.32733	0.94
IAI47_RS12275	mdoH	Glucans biosynthesis glucosyltransferase H	Involved in the biosynthesis of osmoregulated periplasmic glucans (OPGs)	M	Chromosome	30	20	24	74	-4.1632	0.93
IAI47_RS12865	serC	Phosphoserine aminotransferase (EC 2.6.1.52)	Catalyzes the reversible conversion of 3- phosphohydroxypyruvate to phosphoserine and of 3-hydroxy-2-oxo-4- phosphonooxybutanoate to phosphohydroxythreonine	E	Chromosome	30	20	25	75	-3.5996	0.96
IAI47_RS15635	dksA	RNA polymerase-binding transcription factor DksA	Transcription factor that acts by binding directly to the RNA polymerase (RNAP). Required for negative regulation of rRNA expression and positive regulation of several amino acid biosynthesis promoters. Also required for regulation of fis expression	T	Chromosome	30	20	25	75	-3.57853	0.8
IAI47_RS03725	serA	D-3-phosphoglycerate dehydrogenase (EC 1.1.1.95)	D-isomer specific 2-hydroxyacid dehydrogenase	EH	Chromosome	30	20	25	75	-3.39407	0.94
IAI47_RS17155	yrbG	Inner membrane protein YrbG, predicted calcium/sodium:proton antiporter	member of the YRBG family of cation Ca2 exchangers	P	Chromosome	30	20	25	75	-3.3662	0.94
IAI47_RS16350	serB	Phosphoserine phosphatase (EC 3.1.3.3)	phosphoserine phosphatase	E	Chromosome	30	20	24	74	-3.31793	0.96
IAI47_RS18480	wzxE	Lipid III flippase	Mediates the transbilayer movement of Und-PP-GlcNAc- ManNAcA-Fuc4NAc (lipid III) from the inner to the outer leaflet of the cytoplasmic membrane during the assembly of enterobacterial common antigen (ECA)	U	Chromosome	30	20	25	75	-3.2046	0.94
IAI47_RS04120	relA	Inactive (p)ppGpp 3'-pyrophosphohydrolase domain / GTP pyrophosphokinase (EC 2.7.6.5), (p)ppGpp synthetase I	In eubacteria ppGpp (guanosine 3'-diphosphate 5-' diphosphate) is a mediator of the stringent response that coordinates a variety of cellular activities in response to changes in nutritional abundance	KT	Chromosome	30	20	25	75	-3.07093	0.93
IAI47_RS17965	pgi	Glucose-6-phosphate isomerase (EC 5.3.1.9)	Belongs to the GPI family	G	Chromosome	30	20	24	74	-2.96807	0.94
IAI47_RS11830	ldcA	Muramoyltetrapeptide carboxypeptidase (EC 3.4.17.13)	LD-carboxypeptidase	V	Chromosome	30	20	25	75	-2.94787	0.91
IAI47_RS18470	wzyE	Putative ECA polymerase WzyE	Probably involved in the polymerization of enterobacterial common antigen (ECA) trisaccharide repeat units	S	Chromosome	30	20	25	75	-2.9034	0.97
IAI47_RS18055	hupA	DNA-binding protein HU-alpha	Histone-like DNA-binding protein which is capable of wrapping DNA to stabilize it, and thus to prevent its denaturation under extreme environmental conditions	L	Chromosome	30	20	25	75	-2.86327	0.94
IAI47_RS13415	ybiS	L,D-transpeptidase => YbiS	ErfK YbiS YcfS YnhG family protein	S	Chromosome	30	20	25	75	-2.6946	0.91
IAI47_RS09040	wbnF	UDP-glucuronate 5'-epimerase (EC 5.1.3.12)	NAD-dependent epimerase dehydratase	M	Chromosome	30	20	25	75	-2.6938	0.54
IAI47_RS12645	ompA	Outer membrane protein A precursor	OmpA is believed to be a porin, involved in diffusion of nonspecific small solutes across the outer membrane. It is the most abundant integral protein of the outer membrane of E. coli, and it is known to play a role as a phage receptor, a mediator of F-factor dependent conjugation, and in maintaining the structural shape of the outer membrane	M	Chromosome	30	20	24	74	-2.6462	0.84
IAI47_RS16420	ccpA	Transcriptional regulator CKO_02662, LacI family	Transcriptional regulator	K	Chromosome	30	20	25	75	-2.47667	0.96
IAI47_RS15485	skp	Periplasmic chaperone of outer membrane proteins Skp @ Outer membrane protein H precursor	Belongs to the skp family	M	Chromosome	30	20	25	75	-2.33887	0.63
IAI47_RS09055	adhE	Acetaldehyde dehydrogenase (EC 1.2.1.10) / Alcohol dehydrogenase (EC 1.1.1.1)	belongs to the iron- containing alcohol dehydrogenase family	C	Chromosome	30	20	24	74	-2.3082	0.9
IAI47_RS10520	pdxH	Pyridoxamine 5'-phosphate oxidase (EC 1.4.3.5)	Catalyzes the oxidation of either pyridoxine 5'- phosphate (PNP) or pyridoxamine 5'-phosphate (PMP) into pyridoxal 5'-phosphate (PLP)	H	Chromosome	30	20	25	75	-2.23707	0.65
IAI47_RS13885	nagA	N-acetylglucosamine-6-phosphate deacetylase (EC 3.5.1.25)	Belongs to the metallo-dependent hydrolases superfamily. NagA family	G	Chromosome	30	20	25	75	-2.22347	0.54
IAI47_RS12470	uvrY	BarA-associated response regulator UvrY (= GacA = SirA)	In Escherichia coli the protein UvrY is part of a two-component system along with BarA that is needed for efficient switching between glycolytic and gluconeogenic carbon sources possibly by regulating the Csr system	K	Chromosome	30	20	25	75	-2.21833	0.95
IAI47_RS13180	mntR	Mn-dependent transcriptional regulator MntR	Transcriptional regulator	K	Chromosome	30	20	24	74	-2.20593	0.9
IAI47_RS14075	cspE	Cold shock protein of CSP family => CspE (naming convention as in E.coli)	Ribonuclease B OB domain	K	Chromosome	30	20	25	75	-2.19247	0.73
IAI47_RS12885	pflA	Pyruvate formate-lyase activating enzyme (EC 1.97.1.4)	Activation of pyruvate formate-lyase under anaerobic conditions by generation of an organic free radical, using S- adenosylmethionine and reduced flavodoxin as cosubstrates to produce 5'-deoxy-adenosine	C	Chromosome	30	20	25	75	-2.14653	0.89
IAI47_RS00780	pfkA	6-phosphofructokinase (EC 2.7.1.11)	Catalyzes the phosphorylation of D-fructose 6-phosphate to fructose 1,6-bisphosphate by ATP, the first committing step of glycolysis	G	Chromosome	30	20	25	75	-2.12447	0.81
IAI47_RS17235	sspA	Stringent starvation protein A	Belongs to the GST superfamily	O	Chromosome	30	20	25	75	-2.11793	0.94
IAI47_RS05090	-	FIG00613859: hypothetical protein	-	-	Chromosome	30	20	25	75	-2.08807	0.45
IAI47_RS07015	wzt	Teichoic acid export ATP-binding protein TagH (EC 3.6.3.40)	ABC transporter	GM	Genomic Island	26	2	12	40	-2.04473	0.79
IAI47_RS04895	pdxJ	Pyridoxine 5'-phosphate synthase (EC 2.6.99.2)	Catalyzes the complicated ring closure reaction between the two acyclic compounds 1-deoxy-D-xylulose-5-phosphate (DXP) and 3-amino-2-oxopropyl phosphate (1-amino-acetone-3-phosphate or AAP) to form pyridoxine 5'-phosphate (PNP) and inorganic phosphate	H	Chromosome	30	20	25	75	-2.03807	0.69
IAI47_RS13770	gltA	Citrate synthase (si) (EC 2.3.3.1)	in Escherichia coli this enzyme forms a trimer of dimers which is allosterically inhibited by NADH and competitively inhibited by alpha-ketoglutarate	C	Chromosome	30	20	25	75	-2.03453	0.96
IAI47_RS04110	barA	Signal transduction histidine-protein kinase BarA (EC 2.7.13.3)	Histidine kinase	T	Chromosome	30	20	25	75	-1.99347	0.94
IAI47_RS21600	arnE	Undecaprenyl phosphate-aminoarabinose flippase subunit ArnE	Permeases of the drug metabolite transporter (DMT) superfamily	P	pMT58-2	29	19	19	67	-1.93067	0.81
IAI47_RS00675	-	hypothetical protein	Glycosyltransferase family 9 (heptosyltransferase)	M	Chromosome	29	0	17	46	-1.92827	0.94
IAI47_RS12880	pflB	Pyruvate formate-lyase (EC 2.3.1.54)	formate acetyltransferase	C	Chromosome	30	20	25	75	-1.92093	0.9
IAI47_RS18520	wecA	Undecaprenyl-phosphate alpha-N-acetylglucosaminyl 1-phosphate transferase (EC 2.7.8.33)	Catalyzes the transfer of the GlcNAc-1-phosphate moiety from UDP-GlcNAc onto the carrier lipid undecaprenyl phosphate (C55-P), yielding GlcNAc-pyrophosphoryl-undecaprenyl (GlcNAc-PP- C55)	M	Chromosome	29	20	25	74	-1.88547	0.93
IAI47_RS12925	cydD	Efflux ABC transporter for glutathione/L-cysteine, essential for assembly of bd-type respiratory oxidases => CydD subunit	In Escherichia coli the CydCD ABC transporter exports cysteine and glutathione into the periplasm in order to maintain redox balance	V	Chromosome	30	20	25	75	-1.86053	0.7
IAI47_RS17005	pnp	Polyribonucleotide nucleotidyltransferase (EC 2.7.7.8)	Involved in mRNA degradation. Catalyzes the phosphorolysis of single-stranded polyribonucleotides processively in the 3'- to 5'-direction	J	Chromosome	30	20	25	75	-1.77427	0.85
IAI47_RS00375	rbsR	Ribose operon repressor	Binds to the purF operator and coregulates other genes for de novo purine nucleotide synthesis	K	Chromosome	30	20	25	75	-1.76233	0.91
IAI47_RS21595	arnF	Undecaprenyl phosphate-aminoarabinose flippase subunit ArnF	Translocates 4-amino-4-deoxy-L-arabinose- phosphoundecaprenol (alpha-L-Ara4N-phosphoundecaprenol) from the cytoplasmic to the periplasmic side of the inner membrane	U	pMT58-2	29	19	20	68	-1.72387	0.84
IAI47_RS13625	zitB	Zinc transporter ZitB	Involved in zinc efflux across the cytoplasmic membrane	P	Chromosome	30	20	25	75	-1.71433	0.82
IAI47_RS07010	wzm	O-antigen export system permease protein RfbD	ABC-2 type transporter	GM	Genomic Island	28	5	15	48	-1.6742	0.51
IAI47_RS00670	-	hypothetical protein	Glycosyl transferase family 8 C-terminal	M	Chromosome	30	0	16	46	-1.6572	0.94
IAI47_RS03645	-	O-antigen ligase	O-Antigen ligase	M	Chromosome	29	12	17	58	-1.64367	0.92
IAI47_RS08085	prpA	putative phage repressor	Helix-turn-helix domain	K	Chromosome	30	0	16	46	-1.59273	0.49
IAI47_RS01005	yifE	UPF0438 protein YifE	Protein of unknown function, DUF	S	Chromosome	30	20	25	75	-1.58827	0.89
IAI47_RS13725	cydA	Cytochrome d ubiquinol oxidase subunit I (EC 1.10.3.-)	oxidase, subunit	C	Chromosome	30	20	25	75	-1.529	0.69
IAI47_RS03640	rfaB	Lipopolysaccharide 1,6-galactosyltransferase (EC 2.4.1.-)	Glycosyltransferase Family 4	M	Chromosome	30	20	22	72	-1.51407	0.91
IAI47_RS15540	glnD	[Protein-PII] uridylyltransferase (EC 2.7.7.59) / [Protein-PII]-UMP uridylyl-removing enzyme	Modifies, by uridylylation and deuridylylation, the PII regulatory proteins (GlnB and homologs), in response to the nitrogen status of the cell that GlnD senses through the glutamine level. Under low glutamine levels, catalyzes the conversion of the PII proteins and UTP to PII-UMP and PPi, while under higher glutamine levels, GlnD hydrolyzes PII-UMP to PII and UMP (deuridylylation). Thus, control…	O	Chromosome	30	19	25	74	-1.5032	0.83
IAI47_RS06380	nuoF	NADH-ubiquinone oxidoreductase chain F (EC 1.6.5.3)	NDH-1 shuttles electrons from NADH, via FMN and iron- sulfur (Fe-S) centers, to quinones in the respiratory chain	C	Chromosome	30	20	25	75	1.50473	0.57
IAI47_RS04925	mltF	Membrane-bound lytic murein transglycosylase F (EC 4.2.2.n1)	Murein-degrading enzyme that degrades murein glycan strands and insoluble, high-molecular weight murein sacculi, with the concomitant formation of a 1,6-anhydromuramoyl product. Lytic transglycosylases (LTs) play an integral role in the metabolism of the peptidoglycan (PG) sacculus. Their lytic action creates space within the PG sacculus to allow for its expansion as well as for the insertion of …	M	Chromosome	30	20	25	75	1.51313	0.94
IAI47_RS06390	nuoH	NADH-ubiquinone oxidoreductase chain H (EC 1.6.5.3)	NDH-1 shuttles electrons from NADH, via FMN and iron- sulfur (Fe-S) centers, to quinones in the respiratory chain. The immediate electron acceptor for the enzyme in this species is believed to be ubiquinone. Couples the redox reaction to proton translocation (for every two electrons transferred, four hydrogen ions are translocated across the cytoplasmic membrane), and thus conserves the redox ene…	C	Chromosome	30	20	25	75	1.5266	0.69
IAI47_RS06370	nuoC	NADH-ubiquinone oxidoreductase chain C (EC 1.6.5.3) / NADH-ubiquinone oxidoreductase chain D (EC 1.6.5.3)	NDH-1 shuttles electrons from NADH, via FMN and iron- sulfur (Fe-S) centers, to quinones in the respiratory chain. The immediate electron acceptor for the enzyme in this species is believed to be ubiquinone. Couples the redox reaction to proton translocation (for every two electrons transferred, four hydrogen ions are translocated across the cytoplasmic membrane), and thus conserves the redox ene…	C	Chromosome	30	20	24	74	1.5702	0.65
IAI47_RS18240	fre	NAD(P)H-flavin reductase (EC 1.5.1.41) (EC 1.16.1.3)	in Salmonella and E. coli this protein also reduces aquacob(III)alamin to cob(II)alamin	C	Chromosome	30	19	25	74	1.60473	0.46
IAI47_RS02725	ytfP	UPF0131 protein YtfP	AIG2 family	S	Chromosome	30	20	25	75	1.6716	0.83
IAI47_RS15980	fruR	Fructose repressor FruR, LacI family	Transcriptional regulator	K	Chromosome	30	20	25	75	1.74667	0.86
IAI47_RS06385	nuoG	NADH-ubiquinone oxidoreductase chain G (EC 1.6.5.3)	NADH-quinone oxidoreductase	C	Chromosome	30	20	24	74	1.8128	0.7
IAI47_RS09635	-	hypothetical protein	Protein involved in biological_process	S	Chromosome	-	-	-	-	1.87327	0.49
IAI47_RS06365	nuoB	NADH-ubiquinone oxidoreductase chain B (EC 1.6.5.3)	NDH-1 shuttles electrons from NADH, via FMN and iron- sulfur (Fe-S) centers, to quinones in the respiratory chain. The immediate electron acceptor for the enzyme in this species is believed to be ubiquinone. Couples the redox reaction to proton translocation (for every two electrons transferred, four hydrogen ions are translocated across the cytoplasmic membrane), and thus conserves the redox ene…	C	Chromosome	30	20	25	75	1.98293	0.68
IAI47_RS06410	nuoL	NADH-ubiquinone oxidoreductase chain L (EC 1.6.5.3)	Catalyzes the transfer of electrons from NADH to ubiquinone	CP	Chromosome	30	20	25	75	1.98767	0.7
IAI47_RS04400	aroF	2-keto-3-deoxy-D-arabino-heptulosonate-7-phosphate synthase I alpha (EC 2.5.1.54)	Stereospecific condensation of phosphoenolpyruvate (PEP) and D-erythrose-4-phosphate (E4P) giving rise to 3-deoxy-D- arabino-heptulosonate-7-phosphate (DAHP)	E	Chromosome	30	20	25	75	2.05673	0.81
IAI47_RS15810	aceE	Pyruvate dehydrogenase E1 component (EC 1.2.4.1)	Component of the pyruvate dehydrogenase (PDH) complex, that catalyzes the overall conversion of pyruvate to acetyl-CoA and CO(2)	C	Chromosome	30	20	25	75	2.315	0.65
IAI47_RS06655	fruK	1-phosphofructokinase (EC 2.7.1.56)	Belongs to the carbohydrate kinase PfkB family	H	Chromosome	30	20	25	75	2.41193	0.67
IAI47_RS12060	fabF	3-oxoacyl-[acyl-carrier-protein] synthase, KASII (EC 2.3.1.179)	Catalyzes the condensation reaction of fatty acid synthesis by the addition to an acyl acceptor of two carbons from malonyl-ACP	I	Chromosome	30	20	25	75	2.42827	0.78
IAI47_RS18215	trkH	Trk potassium uptake system protein TrkH	Low-affinity potassium transport system. Interacts with Trk system potassium uptake protein TrkA	P	Chromosome	30	20	25	75	2.628	0.46
IAI47_RS01365	pitA	Low-affinity inorganic phosphate transporter	phosphate transporter	P	Chromosome	30	20	25	75	4.137	0.85

## Sheet: Table S3
Table S3: Outer membrane related genes important for fitness in ORR groundwater. Gene fitness values are shown for different timpoints of the timecourse challenge in non-contaminated FW301 groundwater or for 30 min incubation in different ORR groundwater at different pH values and contamination amounts.
			Pangenome				Time Course (hr)										Contamination (pH)
Locus Tag	Gene Symbol	Genomic Location	P1	P2	P3	Genus	0.5	1	2	4	6	12	24	36	48	Sig	7.4	5.4	5	4.4	3.9	Sig
Outer Membrane Integrity
IAI47_RS13685	tolB	Chromosome	30	20	25	75	0.304	-0.180333	0.2176	-0.2996	-0.4498	-3.553	-6.4494	-6.918	-6.1742	*	-0.859667	-1.4175	-0.841333	0.0058	-3.81775
IAI47_RS13700	tolQ	Chromosome	30	20	25	75	-0.177333	0.194333	0.1728	0.2138	0.4654	-1.2364	-4.4278	-5.1216	-5.0174	*	-0.586333	-0.952	-0.215333	0.1764	-2.09888
IAI47_RS17000	nlpI	Chromosome	29	20	25	74	0.693333	0.684	0.5652	0.5756	0.2254	-2.4208	-5.0204	-5.2066	-4.9126	*	0.33	0.3405	0.904667	1.104	-0.863125
IAI47_RS10845	lpp	Chromosome	30	20	25	75	1.50833	1.64567	2.239	1.7064	1.7864	-0.1958	-3.6088	-4.5322	-4.8094	*	1.17067	0.57575	0.686333	1.7532	0.146
IAI47_RS08705	prc	Chromosome	30	20	24	74	1.04533	0.727	0.427	-1.2702	-2.8436	-4.1002	-4.4056	-4.6548	-4.4534	*	-0.264	0.48475	1.635	1.5006	-2.4205	*
IAI47_RS15485	skp	Chromosome	30	20	25	75	-0.638333	-0.311333	-0.8026	-1.7814	-1.4212	-2.707	-2.9876	-2.873	-2.9772	*	-2.12567	-1.8645	-0.775333	-0.223	-1.81462
IAI47_RS13415	ybiS	Chromosome	30	20	25	75	-0.235	0.0706667	0.1914	0.2152	0.2298	-0.0904	-1.906	-2.5228	-2.9296	*	0.175667	0.27975	0.0853333	0.536	-0.361375
IAI47_RS11830	ldcA	Chromosome	30	20	25	75	0.314667	0.247667	0.4606	0.4166	0.4014	0.009	-0.7846	-2.0894	-2.6332	*	0.179667	0.26525	0.168333	-0.1474	-0.075625
IAI47_RS13885	nagA	Chromosome	30	20	25	75	0.00566667	0.471667	-0.0608	-0.103	0.285	-0.4854	-1.5774	-1.7908	-2.2178	*	-1.03767	-1.07725	-2.41133	-0.0262	-0.742375
IAI47_RS12645	ompA	Chromosome	30	20	24	74	1.303	1.321	1.5796	1.1678	1.2536	-0.2114	-0.3356	-0.9874	-1.3432	*	-0.631667	-0.409	-1.036	-0.2928	-1.325
IAI47_RS13890	nagC	Chromosome	30	20	25	75	-0.376333	-0.223667	-0.2848	-0.253	-0.1694	-0.6132	-0.362	-0.906	-0.6844		-0.285333	-0.22875	-0.243	-0.2738	-2.063	*
IAI47_RS03135	tolC	Chromosome	30	20	25	75	0.152667	-0.255333	0.0652	-0.41	-0.364	-0.6744	-0.4362	-0.5076	-0.5514		-0.662333	-0.7055	-0.361333	-0.6464	-2.51125	*
Omolarity Responsive
IAI47_RS01820	ompR	Chromosome	30	20	25	75	-0.931	-0.696	-1.0154	-0.533	-0.6984	-0.0778	-0.6726	-0.3848	-0.378		-0.323	-0.88775	-1.58567	-1.5364	-4.10213	*
IAI47_RS09420	ycjF	Chromosome	30	20	25	75	0.047	0.002	0.193	0.1646	0.116	-0.0302	0.0672	0.071	0.1726		-0.0783333	0.20875	-0.661667	-2.2484	-3.955	*
IAI47_RS09415	ycjX	Chromosome	30	20	25	75	0.099	0.0736667	0.1804	0.1136	0.1194	0.1764	0.1022	0.0748	0.0166		-0.0203333	0.02275	-0.757	-2.5316	-3.855	*
IAI47_RS17185	rpoN	Chromosome	30	20	25	75	-0.925667	-0.608	-0.6828	-0.7426	-0.6522	-0.3866	-0.8098	-1.0312	-1.342		-1.06333	-1.35975	-1.51033	-1.7666	-3.37513	*
IAI47_RS01825	envZ	Chromosome	30	20	25	75	-1.116	-1.489	-1.1614	-1.0274	-0.8142	-0.3142	-0.3602	-0.263	-0.206		-0.282333	-0.77875	-0.771	-1.3424	-2.96825	*
IAI47_RS09390	pspF	Chromosome	30	20	24	74	0.39	0.575667	0.393	0.5488	0.3106	0.394	0.3696	0.2528	0.2986		0.135	-0.08525	-0.167667	-1.2094	-2.77425	*
IAI47_RS00760	cpxR	Chromosome	30	20	25	75	-3.689	-4.61167	-4.4192	-4.992	-4.1346	-4.082	-3.9422	-2.4498	-2.4048		-0.941	-0.90575	-1.13867	-2.091	-2.69313	*
IAI47_RS09400	pspB	Chromosome	30	20	25	75	0.194667	0.083	-0.0434	0.0908	-0.059	-0.0826	0.1076	-0.0072	-0.0566		0.155333	0.3305	-0.593	-1.4304	-2.6635	*
IAI47_RS09405	pspC	Chromosome	30	20	25	75	0.218667	-0.0473333	0.228	0.2614	0.3402	0.2932	0.1328	0.0594	0.1586		-0.295	0.31225	-0.0183333	-0.695	-1.92187	*
IAI47_RS12760	ompF	Chromosome	30	20	25	75	0.539667	0.581333	0.5158	0.675	0.6062	0.3052	-0.2742	-0.3068	-0.3504		-0.016	-0.48775	-1.08867	-0.753	-1.58613	*
Osmoregulation
IAI47_RS12275	mdoH	Chromosome	30	20	24	74	-0.182	-0.163333	-0.1468	0.0682	-0.0002	-1.176	-3.951	-4.4368	-4.3452	*	-0.150667	-0.0775	-0.038	0.6168	-0.96525
IAI47_RS12280	mdoG	Chromosome	30	20	25	75	0.0403333	-0.287333	-0.0856	0.1102	0.0392	-1.0014	-3.6274	-4.1342	-4.287	*	-0.189667	-0.19275	-0.044	0.6854	-0.726625
IAI47_RS08700	proQ	Chromosome	29	20	25	74	0.958333	0.907333	0.8076	0.8232	0.3794	-1.559	-3.5866	-3.9726	-3.9316	*	-0.193	0.463	1.105	0.7958	-2.05125	*
Lipopolysaccharide Synthesis
IAI47_RS00655	rfaG	Chromosome	30	20	25	75	0.0186667	-0.321333	-0.1794	0.3304	0.1212	-1.684	-3.4964	-5.9166	-4.7426	*	-1.01533	0.551	-0.727667	-0.4152	-6.09213	*
IAI47_RS18480	wzxE	Chromosome	30	20	25	75	-0.507	-0.522	-0.4896	-0.406	-0.4514	-1.6544	-3.42	-3.5528	-3.7116	*	0.181333	-0.21075	-1.607	-0.7534	-2.76138	*
IAI47_RS17155	yrbG	Chromosome	30	20	25	75	0.152	0.305333	0.1426	0.157	0.0322	-0.8366	-3.0136	-3.0084	-3.2142	*	-0.0856667	-0.0065	-0.291	0.198	-0.583
IAI47_RS09040	wbnF	Chromosome	30	20	25	75	-0.456	-0.271333	-0.3364	0.3388	-0.9332	-3.4522	-4.05	-3.8806	-3.1498	*	-0.559333	-0.173	-2.54733	-4.2968	-5.11875	*
IAI47_RS21600	arnE	pMT58-2	29	19	19	67	-0.659333	-0.300333	-0.4716	-0.1094	-0.3366	-1.0012	-1.8712	-2.1386	-2.59	*	1.61233	-0.25875	-0.033	0.8336	-0.40325	*
IAI47_RS18470	wzyE	Chromosome	30	20	25	75	0.539	0.464	0.4042	0.2382	0.2272	-0.7322	-2.0006	-2.2926	-2.3644	*	0.295	0.2195	0.455333	0.595	-2.13713	*
IAI47_RS21595	arnF	pMT58-2	29	19	20	68	-0.470333	-0.567	-0.4992	-0.562	-0.5246	-1.3062	-1.4592	-2.13	-2.1942	*	1.46567	-0.0035	0.00866667	1.2434	-0.751125
IAI47_RS07025	-	Genomic Island	2	0	2	4	-1.02533	-1.409	-1.1322	-1.2038	-0.8584	-1.0834	-1.6244	-1.8876	-2.1554		0.571	0.16875	-0.228667	0.1702	-1.63262	*
IAI47_RS07020	ubiG	Genomic Island	2	0	2	4	-0.43	-0.694333	-1.164	-1.035	-1.2074	0.2614	-2.1422	-2.0128	-2.1404	*	0.028	-1.83875	-1.236	-2.6208	-3.87675	*
IAI47_RS07030	-	Genomic Island	3	0	4	7	-0.921	-1.179	-0.781	-0.9852	-0.7366	-0.7576	-1.2046	-1.7562	-1.7958		0.378333	0.105	-0.319	0.072	-1.71137	*
IAI47_RS07015	wzt	Genomic Island	26	2	12	40	0.421333	-0.054	0.1632	0.1772	0.1628	-0.0884	-0.8966	-1.6956	-1.6234	*	-0.463333	-0.321	-0.985667	-1.2296	-3.77713	*
IAI47_RS18520	wecA	Chromosome	29	20	25	74	0.525667	0.283667	0.323	0.3752	0.4496	-0.2298	-0.9164	-1.3074	-1.3598	*	0.154	0.35675	0.0686667	0.4326	-2.10763	*
IAI47_RS07010	wzm	Genomic Island	28	5	15	48	0.404	-0.022	0.3756	0.4618	0.1408	0.21	-1.0322	-1.484	-1.2702	*	0.383333	-0.27725	-0.959667	-1.0946	-3.29363	*
IAI47_RS18415	yifL	Chromosome	30	20	19	69	0.143667	0.0396667	-0.121	-0.0178	-0.3694	-0.6312	-1.1218	-1.3234	-1.1546		-0.959	-0.55725	-0.54	0.0162	-3.47375	*
IAI47_RS00675	-	Chromosome	29	0	17	46	0.864667	0.749333	0.7202	0.657	0.7754	0.3736	-0.5718	-0.9668	-1.0636	*	0.316	0.50575	0.111667	0.671	-1.96313	*
IAI47_RS00670	-	Chromosome	30	0	16	46	0.774	0.616667	0.6922	0.586	0.7054	0.3446	-0.3752	-0.8106	-0.8832	*	0.476333	0.374	0.434	0.5462	-1.86275	*
IAI47_RS03640	rfaB	Chromosome	30	20	22	72	0.718667	0.719	0.669	0.6696	0.8058	0.4354	-0.3978	-0.7898	-0.7954	*	0.267333	0.37625	0.307	0.6636	-1.77462	*
IAI47_RS03645	-	Chromosome	29	12	17	58	0.857667	0.771333	0.6822	0.74	0.7864	0.4964	-0.2984	-0.7746	-0.786	*	0.381667	0.38425	0.401	0.6692	-1.60688	*
IAI47_RS07005	wbbO	Genomic Island	3	3	6	12	0.141333	-0.170667	0.0762	-0.0872	0.1702	-0.017	-0.1546	-0.4648	-0.4258		0.507	0.75125	0.397	0.0422	-1.22025	*
IAI47_RS09265	lapA	Chromosome	30	20	25	75	1.012	1.38667	0.9298	0.9204	0.6996	0.6184	1.112	1.2534	1.1994		0.152	0.00825	-0.173	-0.3616	-2.49613	*

## Sheet: Table S4
Table S4: Genes with large changes in survival fitness after 30 minutes in different groundwater samples. Survival incubations were conducted for 30 min in different synthetic and Oak Ridge groundwater samples with 1 mM glucose addition.
						Number of Genomes in Pangenome				Synthetic Groundwater		Oak Ridge Groundwater
Locus Tag	Gene Symbol	BV-BRC Annotation	eggNOG-mapper Annotation	COG Category	Genomic Location	Phylogroup 1	Phylogroup 2	Phylogroup 3	Genus	Δ fitness (pH 3.9 - pH 7.4)	R2	Δ fitness (pH 3.9 - pH 7.4)	R2
IAI47_RS00655	rfaG	UDP-glucose:(heptosyl) LPS alpha1,3-glucosyltransferase WaaG	Glycosyl Transferase	M	Chromosome	30	20	25	75	-1.82562	0.75	-5.07679	0.77
IAI47_RS17235	sspA	Stringent starvation protein A	Belongs to the GST superfamily	O	Chromosome	30	20	25	75	-0.80475	0.68	-4.83667	0.89
IAI47_RS09040	wbnF	UDP-glucuronate 5'-epimerase (EC 5.1.3.12)	NAD-dependent epimerase dehydratase	M	Chromosome	30	20	25	75	-2.02062	0.12	-4.55942	0.73
IAI47_RS09100	cls	Cardiolipin synthase, bacterial type ClsA	Catalyzes the reversible phosphatidyl group transfer from one phosphatidylglycerol molecule to another to form cardiolipin (CL) (diphosphatidylglycerol) and glycerol	I	Chromosome	30	20	25	75	-0.137375	0.24	-3.98483	0.89
IAI47_RS07020	ubiG	hypothetical protein	3-demethylubiquinone-9 3-O-methyltransferase activity	H	Genomic Island	2	0	2	4	-0.815625	0.18	-3.90475	0.8
IAI47_RS09420	ycjF	Membrane protein YcjF	UPF0283 membrane protein	S	Chromosome	30	20	25	75	0.034125	0.09	-3.87667	0.98
IAI47_RS09415	ycjX	Conserved protein YcjX with nucleoside triphosphate hydrolase domain	YcjX-like family, DUF463	S	Chromosome	30	20	25	75	0.023375	0.34	-3.83467	0.95
IAI47_RS01820	ompR	Two-component system response regulator OmpR	Response regulators consisting of a CheY-like receiver domain and a winged-helix DNA-binding domain	K	Chromosome	30	20	25	75	-0.4105	0.15	-3.77913	0.85
IAI47_RS07010	wzm	O-antigen export system permease protein RfbD	ABC-2 type transporter	GM	Genomic Island	28	5	15	48	-1.65212	0.38	-3.67696	0.71
IAI47_RS07015	wzt	Teichoic acid export ATP-binding protein TagH (EC 3.6.3.40)	ABC transporter	GM	Genomic Island	26	2	12	40	-0.719375	0.28	-3.31379	0.87
IAI47_RS13685	tolB	Tol-Pal system beta propeller repeat protein TolB	Involved in the TonB-independent uptake of proteins	U	Chromosome	30	20	25	75	-1.7045	0.54	-2.95808	0.39
IAI47_RS18480	wzxE	Lipid III flippase	Mediates the transbilayer movement of Und-PP-GlcNAc- ManNAcA-Fuc4NAc (lipid III) from the inner to the outer leaflet of the cytoplasmic membrane during the assembly of enterobacterial common antigen (ECA)	U	Chromosome	30	20	25	75	-0.894	0.7	-2.94271	0.77
IAI47_RS09390	pspF	Psp operon transcriptional activator	Transcriptional activator for pspABCE which are induced in response to phage proteins, membrane altering stresses, and impaired proton expor	K	Chromosome	30	20	24	74	0.217875	0.1	-2.90925	0.9
IAI47_RS09400	pspB	Phage shock protein B	Phage shock protein B	KT	Chromosome	30	20	25	75	0.305875	0.1	-2.81883	0.69
IAI47_RS01825	envZ	Osmolarity sensory histidine kinase EnvZ	Histidine kinase	T	Chromosome	30	20	25	75	0.01375	0.07	-2.68592	0.86
IAI47_RS01120	mntP	Putative manganese efflux pump MntP	Probably functions as a manganese efflux pump	P	Chromosome	30	20	24	74	-0.019125	0.08	-2.67163	0.91
IAI47_RS09265	lapA	Inner membrane protein yciS	involved in the assembly of lipopolysaccharide (LPS)	S	Chromosome	30	20	25	75	-0.716	0.22	-2.64813	0.64
IAI47_RS00430	polA	DNA polymerase I (EC 2.7.7.7)	In addition to polymerase activity, this DNA polymerase exhibits 5'-3' exonuclease activity	L	Chromosome	29	20	25	74	0.293625	0.91	-2.54279	0.93
IAI47_RS18415	yifL	Diaminopimelate decarboxylase and/or diaminopimelate epimerase leader peptide	Prokaryotic lipoprotein-attachment site	N	Chromosome	30	20	19	69	-0.859625	0.37	-2.51475	0.6
IAI47_RS18470	wzyE	Putative ECA polymerase WzyE	Probably involved in the polymerization of enterobacterial common antigen (ECA) trisaccharide repeat units	S	Chromosome	30	20	25	75	-0.782875	0.67	-2.43213	0.7
IAI47_RS00670	-	hypothetical protein	Glycosyl transferase family 8 C-terminal	M	Chromosome	30	0	16	46	-1.02337	0.87	-2.33908	0.75
IAI47_RS17185	rpoN	RNA polymerase sigma-54 factor RpoN	Sigma factors are initiation factors that promote the attachment of RNA polymerase to specific initiation sites and are then released	K	Chromosome	30	20	25	75	0.1045	0.02	-2.31179	0.82
IAI47_RS00300	gidA	tRNA-5-carboxymethylaminomethyl-2-thiouridine(34) synthesis protein MnmG	NAD-binding protein involved in the addition of a carboxymethylaminomethyl (cmnm) group at the wobble position (U34) of certain tRNAs, forming tRNA-cmnm(5)s(2)U34	D	Chromosome	30	20	25	75	0.20425	0.06	-2.29321	0.6
IAI47_RS00675	-	hypothetical protein	Glycosyltransferase family 9 (heptosyltransferase)	M	Chromosome	29	0	17	46	-1.21037	0.84	-2.27913	0.71
IAI47_RS18520	wecA	Undecaprenyl-phosphate alpha-N-acetylglucosaminyl 1-phosphate transferase (EC 2.7.8.33)	Catalyzes the transfer of the GlcNAc-1-phosphate moiety from UDP-GlcNAc onto the carrier lipid undecaprenyl phosphate (C55-P), yielding GlcNAc-pyrophosphoryl-undecaprenyl (GlcNAc-PP- C55)	M	Chromosome	29	20	25	74	-0.9985	0.83	-2.26162	0.75
IAI47_RS07025	-	hypothetical protein	Glycosyl transferases group 1	M	Genomic Island	2	0	2	4	-1.25113	0.63	-2.20363	0.71
IAI47_RS08705	prc	Tail-specific protease precursor (EC 3.4.21.102)	Belongs to the peptidase S41A family	M	Chromosome	30	20	24	74	-0.59725	0.91	-2.1565	0.63
IAI47_RS16520	-	hypothetical protein	-	-	Genomic Island	21	0	4	25	-0.7445	0.52	-2.12671	0.61
IAI47_RS07030	-	hypothetical protein	Hydrolase	S	Genomic Island	3	0	4	7	-1.21662	0.74	-2.08971	0.72
IAI47_RS03640	rfaB	Lipopolysaccharide 1,6-galactosyltransferase (EC 2.4.1.-)	Glycosyltransferase Family 4	M	Chromosome	30	20	22	72	-1.03038	0.83	-2.04196	0.69
IAI47_RS21600	arnE	Undecaprenyl phosphate-aminoarabinose flippase subunit ArnE	Permeases of the drug metabolite transporter (DMT) superfamily	P	pMT58-2	29	19	19	67	-0.502	0.39	-2.01558	0.45
IAI47_RS03645	-	O-antigen ligase	O-Antigen ligase	M	Chromosome	29	12	17	58	-1.02663	0.85	-1.98854	0.7
IAI47_RS08700	proQ	RNA chaperone ProQ	RNA chaperone with significant RNA binding, RNA strand exchange and RNA duplexing activities. May regulate ProP activity through an RNA-based, post-transcriptional mechanism	T	Chromosome	29	20	25	74	-0.414	0.67	-1.85825	0.7
IAI47_RS03135	tolC	Outer membrane channel TolC (OpmH)	type I secretion outer membrane protein, TolC family	MU	Chromosome	30	20	25	75	-0.156125	0.11	-1.84892	0.68
IAI47_RS07480	-	hypothetical protein	-	-	Genomic Island	1	0	0	1	-0.6265	0.1	-1.83754	0.54
IAI47_RS04335	-	tRNA-Arg	-	-	Chromosome	-	-	-	-	-0.77425	0.19	-1.827	0.62
IAI47_RS13890	nagC	N-acetylglucosamine-6P-responsive transcriptional repressor NagC, ROK family	Regulates the synthesis of glucosamine and N-acetylglucosamine by acting as a repressor of the nagEBACD operon and both a repressor and activator of the glmSU operon	K	Chromosome	30	20	25	75	-0.342	0.51	-1.77767	0.75
IAI47_RS00760	cpxR	Copper-sensing two-component system response regulator CpxR	Response regulator in two-component regulatory system with CpxA	K	Chromosome	30	20	25	75	-0.9865	0.2	-1.75213	0.5
IAI47_RS20595	ydcX	Orphan toxin OrtT	Toxin GhoT_OrtT	S	pMT58-1	29	19	0	48	0.36125	0.17	-1.74787	0.66
IAI47_RS15155	-	putative membrane protein	Enterobacterial putative membrane protein (DUF943)	S	Chromosome	18	14	16	48	-0.736625	0.26	-1.73142	0.65
IAI47_RS07005	wbbO	Lipid carrier : UDP-N-acetylgalactosaminyltransferase (EC 2.4.1.-) / Alpha-1,3-N-acetylgalactosamine transferase PglA (EC 2.4.1.-); Putative glycosyltransferase	Glycosyl transferase 4-like	M	Genomic Island	3	3	6	12	-0.941875	0.31	-1.72725	0.69
IAI47_RS08450	ruvB	Holliday junction ATP-dependent DNA helicase RuvB (EC 3.6.4.12)	The RuvA-RuvB complex in the presence of ATP renatures cruciform structure in supercoiled DNA with palindromic sequence, indicating that it may promote strand exchange reactions in homologous recombination. RuvAB is a helicase that mediates the Holliday junction migration by localized denaturation and reannealing	L	Chromosome	30	19	25	74	-1.0995	0.5	-1.63837	0.67
IAI47_RS09405	pspC	Phage shock protein C	activates the psp operon in response to phage infection, exposure to ethanol or osmotic shock	KT	Chromosome	30	20	25	75	-0.111625	0.28	-1.62687	0.81
IAI47_RS12760	ompF	Outer membrane porin OmpF	Belongs to the Gram-negative porin family	M	Chromosome	30	20	25	75	-0.206125	0.26	-1.57012	0.76
IAI47_RS12470	uvrY	BarA-associated response regulator UvrY (= GacA = SirA)	In Escherichia coli the protein UvrY is part of a two-component system along with BarA that is needed for efficient switching between glycolytic and gluconeogenic carbon sources possibly by regulating the Csr system	K	Chromosome	30	20	25	75	-0.207875	0.31	-1.55529	0.89
IAI47_RS09240	cysB	Cys regulon transcriptional activator CysB	Transcriptional regulator	K	Chromosome	30	20	25	75	-1.74925	0.68	-0.332208	0.49
IAI47_RS04895	pdxJ	Pyridoxine 5'-phosphate synthase (EC 2.6.99.2)	Catalyzes the complicated ring closure reaction between the two acyclic compounds 1-deoxy-D-xylulose-5-phosphate (DXP) and 3-amino-2-oxopropyl phosphate (1-amino-acetone-3-phosphate or AAP) to form pyridoxine 5'-phosphate (PNP) and inorganic phosphate	H	Chromosome	30	20	25	75	1.64	0.59	0.536958	0.23
IAI47_RS06420	nuoN	NADH-ubiquinone oxidoreductase chain N (EC 1.6.5.3)	NDH-1 shuttles electrons from NADH, via FMN and iron- sulfur (Fe-S) centers, to quinones in the respiratory chain. The immediate electron acceptor for the enzyme in this species is believed to be ubiquinone. Couples the redox reaction to proton translocation (for every two electrons transferred, four hydrogen ions are translocated across the cytoplasmic membrane), and thus conserves the redox ene…	C	Chromosome	30	20	25	75	-0.505625	0.09	1.50438	0.65
IAI47_RS06380	nuoF	NADH-ubiquinone oxidoreductase chain F (EC 1.6.5.3)	NDH-1 shuttles electrons from NADH, via FMN and iron- sulfur (Fe-S) centers, to quinones in the respiratory chain	C	Chromosome	30	20	25	75	-0.00825	0.1	1.92504	0.59
IAI47_RS06415	nuoM	NADH-ubiquinone oxidoreductase chain M (EC 1.6.5.3)	oxidoreductase	C	Chromosome	30	20	25	75	0.0955	0.04	1.99546	0.75
IAI47_RS06365	nuoB	NADH-ubiquinone oxidoreductase chain B (EC 1.6.5.3)	NDH-1 shuttles electrons from NADH, via FMN and iron- sulfur (Fe-S) centers, to quinones in the respiratory chain. The immediate electron acceptor for the enzyme in this species is believed to be ubiquinone. Couples the redox reaction to proton translocation (for every two electrons transferred, four hydrogen ions are translocated across the cytoplasmic membrane), and thus conserves the redox ene…	C	Chromosome	30	20	25	75	-0.004375	0.1	2.302	0.85
IAI47_RS06390	nuoH	NADH-ubiquinone oxidoreductase chain H (EC 1.6.5.3)	NDH-1 shuttles electrons from NADH, via FMN and iron- sulfur (Fe-S) centers, to quinones in the respiratory chain. The immediate electron acceptor for the enzyme in this species is believed to be ubiquinone. Couples the redox reaction to proton translocation (for every two electrons transferred, four hydrogen ions are translocated across the cytoplasmic membrane), and thus conserves the redox ene…	C	Chromosome	30	20	25	75	0.963625	0.13	2.40417	0.71

## Sheet: Table S5
Table S5: Genes with large changes in survival fitness with glucose addition. Survival incubations were performed in non-contaminated FW301 groundwater for 24 hr.
						Number of Genomes in Pangenome
Locus Tag	Gene Symbol	BV-BRC Annotation	eggNOG-mapper Annotation	COG Category	Genomic Location	Phylogroup 1	Phylogroup 2	Phylogroup 3	Genus	Δ fitness (5 mM - 0 mM Glucose)	R2
IAI47_RS10845	lpp	Major outer membrane lipoprotein Lpp	interacts with peptidoglycan to maintain the integrity of the cell envelope	M	Chromosome	30	20	25	75	-4	0.8
IAI47_RS17965	pgi	Glucose-6-phosphate isomerase (EC 5.3.1.9)	Belongs to the GPI family	G	Chromosome	30	20	24	74	-3.5	1
IAI47_RS12275	mdoH	Glucans biosynthesis glucosyltransferase H	Involved in the biosynthesis of osmoregulated periplasmic glucans (OPGs)	M	Chromosome	30	20	24	74	-3.3	1
IAI47_RS12280	mdoG	Glucans biosynthesis protein G precursor	Involved in the biosynthesis of osmoregulated periplasmic glucans (OPGs)	P	Chromosome	30	20	25	75	-3.3	1
IAI47_RS15635	dksA	RNA polymerase-binding transcription factor DksA	Transcription factor that acts by binding directly to the RNA polymerase (RNAP). Required for negative regulation of rRNA expression and positive regulation of several amino acid biosynthesis promoters. Also required for regulation of fis expression	T	Chromosome	30	20	25	75	-3.1	0.8
IAI47_RS00655	rfaG	UDP-glucose:(heptosyl) LPS alpha1,3-glucosyltransferase WaaG	Glycosyl Transferase	M	Chromosome	30	20	25	75	-2.7	0.7
IAI47_RS13415	ybiS	L,D-transpeptidase => YbiS	ErfK YbiS YcfS YnhG family protein	S	Chromosome	30	20	25	75	-2.7	0.9
IAI47_RS13700	tolQ	Tol-Pal system protein TolQ	involved in the tonB-independent uptake of group A colicins	U	Chromosome	30	20	25	75	-2.4	0.6
IAI47_RS05155	ppk	Polyphosphate kinase (EC 2.7.4.1)	Catalyzes the reversible transfer of the terminal phosphate of ATP to form a long-chain polyphosphate (polyP)	H	Chromosome	30	20	25	75	-2.1	0.8
IAI47_RS13685	tolB	Tol-Pal system beta propeller repeat protein TolB	Involved in the TonB-independent uptake of proteins	U	Chromosome	30	20	25	75	-2	0.5
IAI47_RS15970	rsmH	16S rRNA (cytosine(1402)-N(4))-methyltransferase (EC 2.1.1.199)	Specifically methylates the N4 position of cytidine in position 1402 (C1402) of 16S rRNA	J	Chromosome	30	20	25	75	-1.9	0.5
IAI47_RS19945	-	hypothetical protein	-	-	pMT58-1	29	19	19	67	-1.8	0.5
IAI47_RS09055	adhE	Acetaldehyde dehydrogenase (EC 1.2.1.10) / Alcohol dehydrogenase (EC 1.1.1.1)	belongs to the iron- containing alcohol dehydrogenase family	C	Chromosome	30	20	24	74	-1.8	0.9
IAI47_RS12885	pflA	Pyruvate formate-lyase activating enzyme (EC 1.97.1.4)	Activation of pyruvate formate-lyase under anaerobic conditions by generation of an organic free radical, using S- adenosylmethionine and reduced flavodoxin as cosubstrates to produce 5'-deoxy-adenosine	C	Chromosome	30	20	25	75	-1.7	0.9
IAI47_RS12880	pflB	Pyruvate formate-lyase (EC 2.3.1.54)	formate acetyltransferase	C	Chromosome	30	20	25	75	-1.6	0.9
IAI47_RS18055	hupA	DNA-binding protein HU-alpha	Histone-like DNA-binding protein which is capable of wrapping DNA to stabilize it, and thus to prevent its denaturation under extreme environmental conditions	L	Chromosome	30	20	25	75	-1.5	0.8
IAI47_RS06245	truA	tRNA pseudouridine(38-40) synthase (EC 5.4.99.12)	Formation of pseudouridine at positions 38, 39 and 40 in the anticodon stem and loop of transfer RNAs	J	Chromosome	30	20	25	75	-1.5	0.6
IAI47_RS20625	-	hypothetical protein	Protein of unknown function (DUF2946)	S	pMT58-1	28	19	24	71	1.5	0.7
IAI47_RS14700	cyoE	Heme O synthase, protoheme IX farnesyltransferase, COX10-CtaB	Converts heme B (protoheme IX) to heme O by substitution of the vinyl group on carbon 2 of heme B porphyrin ring with a hydroxyethyl farnesyl side group	O	Chromosome	30	20	25	75	1.6	0.9
IAI47_RS15980	fruR	Fructose repressor FruR, LacI family	Transcriptional regulator	K	Chromosome	30	20	25	75	1.7	0.9
IAI47_RS13155	hns	DNA-binding protein H-NS	Belongs to the histone-like protein H-NS family	L	Chromosome	30	20	25	75	1.7	0.7
IAI47_RS06360	nuoA	NADH ubiquinone oxidoreductase chain A (EC 1.6.5.3)	NDH-1 shuttles electrons from NADH, via FMN and iron- sulfur (Fe-S) centers, to quinones in the respiratory chain. The immediate electron acceptor for the enzyme in this species is believed to be ubiquinone. Couples the redox reaction to proton translocation (for every two electrons transferred, four hydrogen ions are translocated across the cytoplasmic membrane), and thus conserves the redox ene…	C	Chromosome	30	20	25	75	1.8	0.7
IAI47_RS01365	pitA	Low-affinity inorganic phosphate transporter	phosphate transporter	P	Chromosome	30	20	25	75	1.8	0.5
IAI47_RS06655	fruK	1-phosphofructokinase (EC 2.7.1.56)	Belongs to the carbohydrate kinase PfkB family	H	Chromosome	30	20	25	75	1.8	0.7
IAI47_RS02400	yhdT	Uncharacterized protein YhdT	Protein of unknown function (DUF997)	S	Chromosome	30	20	24	74	1.8	0.5
IAI47_RS13755	sdhA	Succinate dehydrogenase flavoprotein subunit (EC 1.3.5.1)	Belongs to the FAD-dependent oxidoreductase 2 family. FRD SDH subfamily	C	Chromosome	30	20	25	75	1.8	0.9
IAI47_RS13750	sdhB	Succinate dehydrogenase iron-sulfur protein (EC 1.3.5.1)	SdhA B are the catalytic subcomplex and can exhibit succinate dehydrogenase activity in the absence of SdhC D which are the membrane components and form cytochrome b556	C	Chromosome	30	20	25	75	1.9	0.8
IAI47_RS18240	fre	NAD(P)H-flavin reductase (EC 1.5.1.41) (EC 1.16.1.3)	in Salmonella and E. coli this protein also reduces aquacob(III)alamin to cob(II)alamin	C	Chromosome	30	19	25	74	1.9	0.9
IAI47_RS04045	ygdH	Pyrimidine/purine nucleotide 5'-monophosphate nucleosidase PpnN (EC 3.2.2.4) (EC 3.2.2.10)	Possible lysine decarboxylase	S	Chromosome	30	20	25	75	2	0.5
IAI47_RS06355	lrhA	LysR family transcriptional regulator LrhA	Transcriptional regulator	K	Chromosome	30	20	25	75	2.1	0.9
IAI47_RS13760	sdhD	Succinate dehydrogenase hydrophobic membrane anchor protein	Succinate dehydrogenase hydrophobic membrane anchor subunit	C	Chromosome	30	20	25	75	2.1	0.8
IAI47_RS05090	-	FIG00613859: hypothetical protein	-	-	Chromosome	30	20	25	75	2.2	0.7
IAI47_RS14685	cyoB	Cytochrome O ubiquinol oxidase subunit I (EC 1.10.3.-)	Belongs to the heme-copper respiratory oxidase family	C	Chromosome	30	20	25	75	2.2	0.9
IAI47_RS05420	crr	PTS system, glucose-specific IIA component (EC 2.7.1.199)	IIB is phosphorylated by IIA and then transfers the phosphoryl group to the sugar	G	Chromosome	30	20	25	75	2.2	0.5
IAI47_RS15810	aceE	Pyruvate dehydrogenase E1 component (EC 1.2.4.1)	Component of the pyruvate dehydrogenase (PDH) complex, that catalyzes the overall conversion of pyruvate to acetyl-CoA and CO(2)	C	Chromosome	30	20	25	75	2.3	0.9
IAI47_RS14680	cyoA	Cytochrome O ubiquinol oxidase subunit II (EC 1.10.3.-)	ubiquinol oxidase subunit	C	Chromosome	30	20	25	75	2.3	0.9
IAI47_RS14695	cyoD	Cytochrome O ubiquinol oxidase subunit IV (EC 1.10.3.-)	Cytochrome o ubiquinol oxidase subunit IV	C	Chromosome	30	20	25	75	2.3	0.8
IAI47_RS13765	sdhC	Succinate dehydrogenase cytochrome b-556 subunit	succinate dehydrogenase	C	Chromosome	30	20	25	75	2.4	0.8
IAI47_RS14690	cyoC	Cytochrome O ubiquinol oxidase subunit III (EC 1.10.3.-)	cytochrome o ubiquinol oxidase, subunit III	C	Chromosome	30	20	25	75	2.5	0.8
IAI47_RS06390	nuoH	NADH-ubiquinone oxidoreductase chain H (EC 1.6.5.3)	NDH-1 shuttles electrons from NADH, via FMN and iron- sulfur (Fe-S) centers, to quinones in the respiratory chain. The immediate electron acceptor for the enzyme in this species is believed to be ubiquinone. Couples the redox reaction to proton translocation (for every two electrons transferred, four hydrogen ions are translocated across the cytoplasmic membrane), and thus conserves the redox ene…	C	Chromosome	30	20	25	75	2.7	0.8
IAI47_RS13745	sucA	2-oxoglutarate dehydrogenase E1 component (EC 1.2.4.2)	2-oxoglutarate dehydrogenase	C	Chromosome	30	20	25	75	2.7	0.9
IAI47_RS09550	-	Uncharacterized protein VC1189	-	-	Chromosome	30	20	25	75	2.9	0.9
IAI47_RS06415	nuoM	NADH-ubiquinone oxidoreductase chain M (EC 1.6.5.3)	oxidoreductase	C	Chromosome	30	20	25	75	3.4	0.9
IAI47_RS06400	nuoJ	NADH-ubiquinone oxidoreductase chain J (EC 1.6.5.3)	Belongs to the complex I subunit 6 family	C	Chromosome	30	20	25	75	3.5	0.9
IAI47_RS06405	nuoK	NADH-ubiquinone oxidoreductase chain K (EC 1.6.5.3)	NDH-1 shuttles electrons from NADH, via FMN and iron- sulfur (Fe-S) centers, to quinones in the respiratory chain. The immediate electron acceptor for the enzyme in this species is believed to be ubiquinone. Couples the redox reaction to proton translocation (for every two electrons transferred, four hydrogen ions are translocated across the cytoplasmic membrane), and thus conserves the redox ene…	C	Chromosome	30	20	25	75	3.5	0.9
IAI47_RS06380	nuoF	NADH-ubiquinone oxidoreductase chain F (EC 1.6.5.3)	NDH-1 shuttles electrons from NADH, via FMN and iron- sulfur (Fe-S) centers, to quinones in the respiratory chain	C	Chromosome	30	20	25	75	3.5	0.9
IAI47_RS06370	nuoC	NADH-ubiquinone oxidoreductase chain C (EC 1.6.5.3) / NADH-ubiquinone oxidoreductase chain D (EC 1.6.5.3)	NDH-1 shuttles electrons from NADH, via FMN and iron- sulfur (Fe-S) centers, to quinones in the respiratory chain. The immediate electron acceptor for the enzyme in this species is believed to be ubiquinone. Couples the redox reaction to proton translocation (for every two electrons transferred, four hydrogen ions are translocated across the cytoplasmic membrane), and thus conserves the redox ene…	C	Chromosome	30	20	24	74	3.6	0.9
IAI47_RS06385	nuoG	NADH-ubiquinone oxidoreductase chain G (EC 1.6.5.3)	NADH-quinone oxidoreductase	C	Chromosome	30	20	24	74	3.7	0.9
IAI47_RS06410	nuoL	NADH-ubiquinone oxidoreductase chain L (EC 1.6.5.3)	Catalyzes the transfer of electrons from NADH to ubiquinone	CP	Chromosome	30	20	25	75	3.7	0.9
IAI47_RS06420	nuoN	NADH-ubiquinone oxidoreductase chain N (EC 1.6.5.3)	NDH-1 shuttles electrons from NADH, via FMN and iron- sulfur (Fe-S) centers, to quinones in the respiratory chain. The immediate electron acceptor for the enzyme in this species is believed to be ubiquinone. Couples the redox reaction to proton translocation (for every two electrons transferred, four hydrogen ions are translocated across the cytoplasmic membrane), and thus conserves the redox ene…	C	Chromosome	30	20	25	75	3.8	1
IAI47_RS06365	nuoB	NADH-ubiquinone oxidoreductase chain B (EC 1.6.5.3)	NDH-1 shuttles electrons from NADH, via FMN and iron- sulfur (Fe-S) centers, to quinones in the respiratory chain. The immediate electron acceptor for the enzyme in this species is believed to be ubiquinone. Couples the redox reaction to proton translocation (for every two electrons transferred, four hydrogen ions are translocated across the cytoplasmic membrane), and thus conserves the redox ene…	C	Chromosome	30	20	25	75	3.8	0.9
IAI47_RS06395	nuoI	NADH-ubiquinone oxidoreductase chain I (EC 1.6.5.3)	NDH-1 shuttles electrons from NADH, via FMN and iron- sulfur (Fe-S) centers, to quinones in the respiratory chain. The immediate electron acceptor for the enzyme in this species is believed to be ubiquinone. Couples the redox reaction to proton translocation (for every two electrons transferred, four hydrogen ions are translocated across the cytoplasmic membrane), and thus conserves the redox ene…	C	Chromosome	30	20	25	75	4.3	0.7

## Sheet: Table S6
Table S6: Carbon catabolic and aerobic respiration genes with large fitness changes over glucose concentration. Gene fitness values are shown for different concentrations of glucose in non-contaminated FW301 groundwater or for 24 hr.
		Pangenome				Glucose (mM)
Locas Tag	Gene	P1	P2	P3	Genus	0	0.2	1	5	Sig
Glycolysis
IAI47_RS05555	glk	30	20	25	75	0.2	0.3	0.1	0.2
IAI47_RS17965	pgi	30	20	24	74	-1	-1.3	-4.2	-4.5	*
IAI47_RS00780	pfkA	30	20	25	75	-2.2	-2.6	-2.9	-3.2
IAI47_RS07150	ygbL	30	20	25	75	0.4	0.3	0.4	0.4
IAI47_RS01750	glpD	30	20	25	75	-0.9	-0.7	-0.2	0
IAI47_RS16245	gpmB	30	20	25	75	0.2	0.1	0.5	0.7
IAI47_RS10075	-	30	19	25	74	-0.1	0	0.1	-0.1
IAI47_RS08485	pykA	30	20	25	75	-0.3	-0.3	-0.5	-0.5
IAI47_RS10840	pykF	30	20	25	75	-0.7	-1.1	-1	-1.1
Anaerobic Carbon Metabolism
IAI47_RS12880	pflB	30	20	25	75	-1.1	-1.1	-2.3	-2.7	*
IAI47_RS12885	pflA	30	20	25	75	-1.1	-1.2	-2.3	-2.8	*
IAI47_RS06320	pta	30	20	24	74	0.1	-0.2	0.4	0.5
IAI47_RS06325	ackA	30	20	25	75	-0.5	-0.7	-0.1	-0.1
IAI47_RS09055	adhE	30	20	24	74	-0.9	-1	-2.6	-2.7	*
TCA Cycle
IAI47_RS15810	aceE	30	20	25	75	-0.4	-0.1	1.7	1.9	*
IAI47_RS15815	pdhR	30	20	25	75	1.2	0.8	1.2	1
IAI47_RS13770	gltA	30	20	25	75	-1.3	0.2	-0.2	-0.1
IAI47_RS18000	aceK	30	20	19	69	0	0.1	0	0
IAI47_RS13745	sucA	30	20	25	75	-0.3	0.5	2.1	2.4	*
IAI47_RS13740	sucB	30	20	25	75	1.4	0.2	2.5	2.9
IAI47_RS13755	sdhA	30	20	25	75	0.5	0.6	2.1	2.3	*
IAI47_RS13750	sdhB	30	20	25	75	0.4056	0.3515	2.1806	2.3062	*
IAI47_RS13765	sdhC	30	20	25	75	0.1	0.4	1.9	2.6	*
IAI47_RS13760	sdhD	30	20	25	75	0.3	0.7	2.2	2.3	*
IAI47_RS20435	fumB	29	17	22	68	0.4	0.2	0.4	0.4
IAI47_RS02520	mdh	30	19	25	74	-0.2	-0.3	-0.5	-0.5
NADH-quinone oxidoreductase
IAI47_RS06360	nuoA	30	20	25	75	0.5	0.3	1.9	2.3	*
IAI47_RS06365	nuoB	30	20	25	75	-1.1	0.5	2.2	2.7	*
IAI47_RS06370	nuoC	30	20	24	74	-1.3	0.2	2.1	2.3	*
IAI47_RS06380	nuoF	30	20	25	75	-1.3	0.3	2	2.2	*
IAI47_RS06385	nuoG	30	20	24	74	-1.1	0.3	2.3	2.5	*
IAI47_RS06390	nuoH	30	20	25	75	-0.6	0.5	2	2.1	*
IAI47_RS06395	nuoI	30	20	25	75	-1.9	-0.1	1.4	2.4	*
IAI47_RS06400	nuoJ	30	20	25	75	-1	0.1	2.1	2.5	*
IAI47_RS06405	nuoK	30	20	25	75	-0.9	0.4	2.2	2.6	*
IAI47_RS06410	nuoL	30	20	25	75	-1.2	0.6	2.4	2.5	*
IAI47_RS06415	nuoM	30	20	25	75	-0.9	0.8	2.1	2.5	*
IAI47_RS06420	nuoN	30	20	25	75	-1.6	0.5	2	2.1	*
Cytochrome o ubinquinol oxidase
IAI47_RS14685	cyoB	30	20	25	75	0.1	0.8	2.1	2.3	*
IAI47_RS14680	cyoA	30	20	25	75	0.2	1.1	2.3	2.5	*
IAI47_RS14690	cyoC	30	20	25	75	0	1.2	2.2	2.5	*
IAI47_RS14695	cyoD	30	20	25	75	0	1.1	2	2.3	*

## Sheet: Table S7
Table S7: Selected Pantoea genus strains with high quality sequenced genomes.
Strain	Phylogroup	Genome Status	Size (kbp)	CDS	GC Content	Plasmids	Source	100 % ASV Match
Pantoea agglomerans AB378	1	Complete	4781	4564	55.2	2	Apple	1
Pantoea agglomerans AR1a	1	Complete	5077	4940	54.9	4	Onion	1
Pantoea agglomerans ASB05	1	Complete	4859	4688	55	3	Cherry	1
Pantoea agglomerans C410P1	1	Complete	5115	5118	55.1	3	Lettuce	1
Pantoea agglomerans CB1	1	Complete	5049	4907	55	3	Onion	1
Pantoea agglomerans CFSAN047153	1	Complete	5158	5104	55	4	Apple	1
Pantoea agglomerans CFSAN047154	1	Complete	5158	5097	55	4	Apple	1
Pantoea agglomerans CHTF15	1	Complete	4821	4632	55.3	3	Walnut	1
Pantoea agglomerans CQ10	1	Complete	4750	4586	55	8	Alfalfa	1
Pantoea agglomerans DBM 3797	1	Complete	4828	4644	55.1	2	Hops	1
Pantoea agglomerans FDAARGOS 1447	1	Complete	4692	4489	55.1	2		1
Pantoea agglomerans HJS002	1	Complete	4988	4928	55.9	4	Chicken (Braised)	1
Pantoea agglomerans L15	1	Complete	4859	4721	55.1	3		1
Pantoea agglomerans NBRC 102470	1	Whole genome	4652	4464	55.1	-		1
Pantoea agglomerans Pa58	1	Complete	4861	4698	55.1	2	Fungi	1
Pantoea agglomerans PSV1-7	1	Complete	5029	4941	54.8	4	Pea	1
Pantoea agglomerans TH81	1	Complete	4984	4902	54.7	3	Soil	1
Pantoea agglomerans UAEU18	1	Complete	4825	4625	55.2	3	Soil	1
Pantoea agglomerans ZJU23	1	Complete	5061	4859	55.1	3	Fungi	1
Pantoea anthophila CL1	1	Complete	4594	4416	56.9	3		2
Pantoea deleyi LMG24200	1	Complete	4682	4484	57.7	3	Mushroom	2
Pantoea eucalypti LMG 24197	1	Complete	4799	4694	54.2	3	Eucalyptus	1
Pantoea jilinensis D25	1	Complete	4634	4479	54.4	2	Tomato	1
Pantoea sp. MT58	1	Complete	4676	4565	54.4	3	Sediment	1
Pantoea sp. SM3640	1	Complete	3999	3721	55.6	0	Human	1
Pantoea vagans C9-1	1	Complete	4888	4857	55.1	3		1
Pantoea vagans FBS135	1	Complete	4950	4956	54.3	4	Pine	1
Pantoea vagans FDAARGOS_160	1	Complete	4809	4745	55.1	3	Human	1
Pantoea vagans LMG 24199	1	Complete	4790	4563	55.3	2	Eucalyptus	1
Pantoea vagans PV989	1	Complete	4839	4666	55.3	3	Human	1
Pantoea ananatis AJ13355	2	Complete	4877	4687	53.6	1	Saprophyte	2
Pantoea ananatis FDAARGOS_680	2	Complete	5279	5536	52.9	3		2
Pantoea ananatis JBR-LB3-16	2	Complete	4915	4914	53.5	1	Plant	2
Pantoea ananatis JT1-188	2	Complete	5087	5210	53.4	4	Rice	2
Pantoea ananatis JT8-6	2	Complete	4966	5030	53.3	1	Rice	2
Pantoea ananatis LCFJ-001	2	Complete	4499	4458	53.5	0	Mulberry	2
Pantoea ananatis LMG 20103	2	Complete	4690	4397	53.7	0	Eucalyptus	2
Pantoea ananatis LMG 5342	2	Complete	4606	4376	53.3	0	Human	2
Pantoea ananatis Lstri	2	Complete	4952	5103	53.1	1	Planthopper	2
Pantoea ananatis NN08200	2	Complete	5177	5334	53.8	2	Sugarcane	2
Pantoea ananatis OC5a	2	Complete	4981	5018	53.4	3	Onion	2
Pantoea ananatis PA13	2	Complete	4867	4680	53.6	1	Rice	2
Pantoea ananatis R100	2	Complete	4858	4843	53.6	1	Rice	2
Pantoea ananatis SGAir0210	2	Complete	4809	4885	53.4	1	Air	2
Pantoea ananatis TZ39	2	Complete	4896	4958	53.3	2	Rice	2
Pantoea ananatis VY148	2	Complete	4768	4783	53.6	1	Rice	2
Pantoea ananatis YJ76	2	Complete	5148	5292	53.6	4	Rice	2
Pantoea stewartii DC283	2	Complete	5314	5997	53.8	11	Maize	2
Pantoea stewartii HR3-48	2	Complete	4774	4790	53.9	1	Rice	2
Pantoea stewartii ZJ-FGZX1	2	Complete	4983	5139	53.5	2	Water Bamboo	2
Pantoea alhagi LTYR-11Z	3	Complete	4316	4297	53.5	1	Camel Grass
Pantoea alhagi NX-11	3	Complete	4261	4264	53.6	0	Rice
Pantoea beijingensis JZB2120001	3	Complete	4107	3971	50.2	0	Mushroom
Pantoea cypripedii NE1	3	Complete	6527	6345	53.6	2	Riverhemp
Pantoea dispersa AHKW2b	3	Complete	5243	5106	57.5	4	Dog	2
Pantoea dispersa BJQ0007	3	Complete	4489	4265	57.6	3	Baijiu	2
Pantoea dispersa Colony148	3	Complete	4325	3932	58.3	0	Rectal Swab	2
Pantoea dispersa DSM 30073	3	Whole genome	4922	4741	57.6	-	Maize	2
Pantoea dispersa DSM 32899	3	Complete	4626	4567	57.4	4	Soil	2
Pantoea dispersa ESL4	3	Complete	4851	4580	57.6	2	Shepherd's Needles	2
Pantoea dispersa JL.02bL	3	Complete	4871	4612	57.7	1	Rubiaceae	2
Pantoea dispersa Lsch	3	Complete	4885	4701	57.6	2	Drinking Water	2
Pantoea dispersa ML.8a3	3	Complete	4791	4538	57.7	1	Red-leaf Philodendron	2
Pantoea dispersa VWJL.P1	3	Complete	4878	4628	57.6	1	Soil	2
Pantoea dispersa YSD_J2	3	Complete	5001	4765	57.5	1	Leaves	2
Pantoea eucrina XL123	3	Complete	3840	3769	56.5	2	Cucumber	2
Pantoea rwandensis ND04	3	Complete	4328	3937	53.9	0	Waterfall
Pantoea sp. 201603H	3	Complete	4148	4139	50.1	0	Mushroom
Pantoea sp. At-9b	3	Complete	6313	5804	54.3	5
Pantoea sp. CCBC3-3-1	3	Complete	5160	5128	52.8	3	Vascular
Pantoea sp. MSR2	3	Complete	5716	5523	54.1	4	Bracatinga
Pantoea sp. PSNIH1	3	Complete	4411	4252	56	6	Shelf	2
Pantoea sp. PSNIH2	3	Complete	4967	4706	56.4	5	Hand rail	2
Pantoea sp. SO10	3	Complete	5105	4800	54.9	2	Soil
Pantoea sp. SOD02	3	Complete	5154	4778	54.6	1	Freshwater

## Sheet: Table S8
Table S8: Low shell and cloud genes with large fitness changes in survival experiments. Time course survival incubations were conducted in non-contaminated FW301 groundwater with 1 mM glucose addition (Δ fitness 48 hr - 0.5 hr). Decreasing pH and increasing contamination survival experiments were incubated in ORR groundwater for 30 min (Δ fitness pH 3.9 - pH 7.4).
			Number of Genomes in Pangenome						Predicted Role in
Locus Tag	Gene	Genomic Location	Phylogroup 1	Phylogroup 2	Phylogroup 3	Genus	Δ fitness	R2	LPS Synthesis
Time Course
IAI47_RS07015	wzt	Genomic Island	26	2	12	40	-2.04473	0.79	Yes
IAI47_RS00675	-	Chromosome	29	0	17	46	-1.92827	0.94	Yes
IAI47_RS07010	wzm	Genomic Island	28	5	15	48	-1.6742	0.51	Yes
IAI47_RS00670	-	Chromosome	30	0	16	46	-1.6572	0.94	Yes
IAI47_RS03645	-	Chromosome	29	12	17	58	-1.64367	0.92	Yes
IAI47_RS08085	prpA	Chromosome	30	0	16	46	-1.59273	0.49	No
Decreasing pH and Increasing Contamination
IAI47_RS07020	ubiG	Genomic Island	2	0	2	4	-3.90475	0.8	Yes
IAI47_RS07010	wzm	Genomic Island	28	5	15	48	-3.67696	0.71	Yes
IAI47_RS07015	wzt	Genomic Island	26	2	12	40	-3.31379	0.87	Yes
IAI47_RS00670	-	Chromosome	30	0	16	46	-2.33908	0.75	Yes
IAI47_RS00675	-	Chromosome	29	0	17	46	-2.27913	0.71	Yes
IAI47_RS07025	-	Genomic Island	2	0	2	4	-2.20363	0.71	Yes
IAI47_RS16520	-	Genomic Island	21	0	4	25	-2.12671	0.61	No
IAI47_RS07030	-	Genomic Island	3	0	4	7	-2.08971	0.72	Yes
IAI47_RS03645	-	Chromosome	29	12	17	58	-1.98854	0.7	Yes
IAI47_RS07480	-	Genomic Island	1	0	0	1	-1.83754	0.54	No
IAI47_RS20595	ydcX	pMT58-1	29	19	0	48	-1.74787	0.66	No
IAI47_RS15155	-	Chromosome	18	14	16	48	-1.73142	0.65	No
IAI47_RS07005	wbbO	Genomic Island	3	3	6	12	-1.72725	0.69	Yes

## Sheet: Table S9
Table S9: Summary of bioinformatic analyses for Pantoea sp. MT58 genome by locus tag.
BV-BRC									eggNOG-mapper		IslandViewer 4 Genomic Island Prediction			Number of Genomes in Pangenome
Locus Tag	Start	End	Length	Strand	AA Length	Gene Name	Genomic Location	Annotation	Annotation	COG Category	DIMOB	IslandPick	SIGI-HMM	Phylogroup 1	Phylogroup 2	Phylogroup 3	Genus
IAI47_RS00010	941	2041	1101	+	366	dnaN	Chromosome	DNA polymerase III beta subunit (EC 2.7.7.7)	Confers DNA tethering and processivity to DNA polymerases and other proteins. Acts as a clamp, forming a ring around DNA (a reaction catalyzed by the clamp-loading complex) which diffuses in an ATP-independent manner freely and bidirectionally along dsDNA. Initially characterized for its ability to contact the catalytic subunit of DNA polymerase III (Pol III), a complex, multichain enzyme respons…	L				30	20	25	75
IAI47_RS00015	2262	3347	1086	+	361	recF	Chromosome	DNA recombination and repair protein RecF	it is required for DNA replication and normal SOS inducibility. RecF binds preferentially to single-stranded, linear DNA. It also seems to bind ATP	L				30	20	25	75
IAI47_RS00020	3366	5774	2409	+	802	gyrB	Chromosome	DNA gyrase subunit B (EC 5.99.1.3)	A type II topoisomerase that negatively supercoils closed circular double-stranded (ds) DNA in an ATP-dependent manner to modulate DNA topology and maintain chromosomes in an underwound state. Negative supercoiling favors strand separation, and DNA replication, transcription, recombination and repair, all of which involve strand separation. Also able to catalyze the interconversion of other topol…	L				30	20	25	75
IAI47_RS00025	6032	6841	810	+	269	yidA	Chromosome	Sugar phosphatase YidA (EC 3.1.3.23)	member of the haloacid dehalogenase-like hydrolases superfamily and Cof family of proteins	S				30	20	25	75
IAI47_RS00030	7054	7752	699	+	232	dgoR	Chromosome	D-Galactonate repressor DgoR	FCD	K				30	20	25	75
IAI47_RS00035	7749	8630	882	+	293	dgoK	Chromosome	2-dehydro-3-deoxygalactonokinase (EC 2.7.1.58)	Catalyzes the formation of 2-dehydro-3-deoxy-D-galactonate 6-phosphate from 2-dehydro-3-deoxy-D-galactonate	G				4	0	20	24
IAI47_RS00040	8614	9231	618	+	205	dgoA	Chromosome	2-dehydro-3-deoxyphosphogalactonate aldolase (EC 4.1.2.21)	Catalyzes the formation of D-glyceraldehyde 3-phosphate and pyruvate from 2-dehydro-3-deoxy-D-galactonate 6-phosphate	G				30	20	25	75
IAI47_RS00045	9228	10376	1149	+	382	dgoD	Chromosome	Galactonate dehydratase (EC 4.2.1.6)	Catalyzes the dehydration of D-galactonate to 2-keto-3- deoxy-D-galactonate	H				30	19	25	74
IAI47_RS00050	10613	11905	1293	+	430	dgoT	Chromosome	D-galactonate transporter	Major Facilitator Superfamily	G				30	20	25	75
IAI47_RS00055	12032	13300	1269	+	422	yidR	Chromosome	Uncharacterized protein YidR	Protein of unknown function (DUF3748)	U				30	20	24	74
IAI47_RS00060	13266	13652	387	-	128	yidQ	Chromosome	Outer membrane lipoprotein YidQ	lipoprotein	S				30	20	24	74
IAI47_RS00065	13922	14338	417	+	138	ibpA	Chromosome	16 kDa heat shock protein A	Associates with aggregated proteins, together with IbpB, to stabilize and protect them from irreversible denaturation and extensive proteolysis during heat shock and oxidative stress. Aggregated proteins bound to the IbpAB complex are more efficiently refolded and reactivated by the ATP-dependent chaperone systems ClpB and DnaK DnaJ GrpE. Its activity is ATP- independent	O				30	20	25	75
IAI47_RS00070	14770	15681	912	-	303	eamA	Chromosome	Permease of the drug/metabolite transporter (DMT) superfamily	EamA-like transporter family	EG				30	20	25	75
IAI47_RS00075	15703	16203	501	-	166	-	Chromosome	Uncharacterized protein YeaK	Aminoacyl-tRNA editing domain	S				30	20	23	73
IAI47_RS00080	16246	17046	801	-	266	-	Chromosome	hypothetical protein	-	-				30	0	19	49
IAI47_RS00085	17052	17759	708	-	235	-	Chromosome	hypothetical protein	Glutamine amidotransferases class-II	S				30	0	19	49
IAI47_RS00090	17747	19021	1275	-	424	-	Chromosome	hypothetical protein	Phosphoribosylglycinamide synthetase, ATP-grasp (A) domain	S				29	0	19	48
IAI47_RS00095	19039	20505	1467	-	488	-	Chromosome	hypothetical protein	-	-				30	0	19	49
IAI47_RS00100	20672	22132	1461	+	486	-	Chromosome	DNA-binding transcriptional regulator, MocR family / aminotransferase domain	HTH domain and an aminotransferase domain (MocR family) and their eukaryotic orthologs	K				30	20	25	75
IAI47_RS00105	22129	23379	1251	-	416	avtA	Chromosome	Valine--pyruvate aminotransferase (EC 2.6.1.66)	catalyzes transamination of alanine, valine, and 2-aminobutyrate with their respective 2-keto acids	E				30	19	24	73
IAI47_RS00110	23461	24435	975	-	324	ghrB	Chromosome	2-ketoaldonate reductase, broad specificity (EC 1.1.1.215)	Catalyzes the NADPH-dependent reduction of glyoxylate and hydroxypyruvate into glycolate and glycerate, respectively	C				30	20	25	75
IAI47_RS00115	24510	25790	1281	-	426	kguT	Chromosome	2-ketogluconate transporter	Major facilitator superfamily	G				30	20	25	75
IAI47_RS00120	25823	26782	960	-	319	kguK	Chromosome	2-ketogluconate kinase (EC 2.7.1.13)	2-dehydro-3-deoxygluconokinase	G				30	20	25	75
IAI47_RS00125	26792	27541	750	-	249	kguE	Chromosome	Epimerase KguE	Xylose isomerase domain protein TIM barrel	G				30	20	25	75
IAI47_RS00130	27681	28706	1026	-	341	ptxS	Chromosome	2-ketogluconate utilization repressor PtxS	Transcriptional regulator	K				30	20	25	75
IAI47_RS00135	28772	29752	981	-	326	rafR	Chromosome	Putative ThuR, regulatory protein for trehalosemaltose transport	Transcriptional regulator	K				29	20	19	68
IAI47_RS00140	29892	30551	660	-	219	yiaD	Chromosome	Outer membrane porin, OmpA family	Belongs to the ompA family	M				30	20	25	75
IAI47_RS00145	30662	31228	567	-	188	tag	Chromosome	DNA-3-methyladenine glycosylase (EC 3.2.2.20)	DNA-3-methyladenine glycosylase	L				30	20	25	75
IAI47_RS00150	31384	32070	687	+	228	yhjY	Chromosome	Outer membrane esterase	Autotransporter protein or domain, integral membrane beta-barrel	N				30	0	17	47
IAI47_RS00155	32082	32825	744	+	247	-	Chromosome	hypothetical protein	-	-				30	20	20	70
IAI47_RS00160	32937	33473	537	+	178	dnaT	Chromosome	Primosomal protein I	it is also involved in inducing stable DNA replication during SOS response. It forms, in concert with DnaB protein and other prepriming proteins DnaC, N, N', N'' a prepriming protein complex on the specific site of the template DNA recognized by protein N'	L				30	20	24	74
IAI47_RS00165	33473	34213	741	+	246	dnaC	Chromosome	DNA replication helicase loader DnaC/DnaI	DNA replication protein	L				30	20	24	74
IAI47_RS00170	34512	35645	1134	+	377	-	Chromosome	glucokinase( EC:2.7.1.2 )	ROK family	GK				30	20	25	75
IAI47_RS00175	35704	36882	1179	-	392	xylR	Chromosome	Xylose activator XylR (AraC family)	transcriptional	K				30	20	20	70
IAI47_RS00180	36976	38160	1185	-	394	xylH	Chromosome	D-xylose ABC transporter, permease protein XylH	Belongs to the binding-protein-dependent transport system permease family	G				30	20	25	75
IAI47_RS00185	38153	39673	1521	-	506	xylG	Chromosome	D-xylose ABC transporter, ATP-binding protein XylG	Part of the ABC transporter complex XylFGH involved in xylose import. Responsible for energy coupling to the transport system	P				30	20	25	75
IAI47_RS00190	39702	40694	993	-	330	xylF	Chromosome	D-xylose ABC transporter, substrate-binding protein XylF	D-xylose ABC transporter, periplasmic substrate-binding protein	G				30	20	19	69
IAI47_RS00195	41039	42361	1323	+	440	xylA	Chromosome	Xylose isomerase (EC 5.3.1.5)	xylose isomerase	G				30	20	19	69
IAI47_RS00200	42379	43821	1443	+	480	xylB	Chromosome	Xylulose kinase (EC 2.7.1.17)	Xylulose kinase	G				30	20	25	75
IAI47_RS00205	44361	44846	486	+	161	-	Chromosome	hypothetical protein	-	-				4	0	0	4
IAI47_RS00210	46064	47305	1242	-	413	naiP	Chromosome	Uncharacterized MFS-type transporter	Major facilitator superfamily	EGP				30	20	25	75
IAI47_RS00215	47410	48144	735	-	244	phoU	Chromosome	Phosphate transport system regulatory protein PhoU	Part of the phosphate (Pho) regulon, which plays a key role in phosphate homeostasis. PhoU is essential for the repression of the Pho regulon at high phosphate conditions	P				30	20	25	75
IAI47_RS00220	48162	48935	774	-	257	pstB	Chromosome	Phosphate ABC transporter, ATP-binding protein PstB (TC 3.A.1.7.1)	Part of the ABC transporter complex PstSACB involved in phosphate import. Responsible for energy coupling to the transport system	P				-	-	-	-
IAI47_RS00225	48980	49870	891	-	296	pstA	Chromosome	Phosphate ABC transporter, permease protein PstA (TC 3.A.1.7.1)	Part of the ABC transporter complex PstABCS responsible for inorganic phosphate (Pi) uptake under Pi starvation conditions	P				30	20	25	75
IAI47_RS00230	49867	50829	963	-	320	pstC	Chromosome	Phosphate ABC transporter, permease protein PstC (TC 3.A.1.7.1)	probably responsible for the translocation of the substrate across the membrane	P				30	20	25	75
IAI47_RS00235	50916	51959	1044	-	347	pstS	Chromosome	Phosphate ABC transporter, substrate-binding protein PstS (TC 3.A.1.7.1)	Part of the ABC transporter complex PstSACB involved in phosphate import	P				30	20	25	75
IAI47_RS00240	52125	53954	1830	-	609	glmS	Chromosome	Glutamine--fructose-6-phosphate aminotransferase [isomerizing] (EC 2.6.1.16)	Catalyzes the first step in hexosamine metabolism, converting fructose-6P into glucosamine-6P using glutamine as a nitrogen source	M				30	20	25	75
IAI47_RS00245	54109	55479	1371	-	456	glmU	Chromosome	N-acetylglucosamine-1-phosphate uridyltransferase (EC 2.7.7.23) / Glucosamine-1-phosphate N-acetyltransferase (EC 2.3.1.157)	Catalyzes the last two sequential reactions in the de novo biosynthetic pathway for UDP-N-acetylglucosamine (UDP- GlcNAc). The C-terminal domain catalyzes the transfer of acetyl group from acetyl coenzyme A to glucosamine-1-phosphate (GlcN-1-P) to produce N-acetylglucosamine-1-phosphate (GlcNAc-1-P), which is converted into UDP-GlcNAc by the transfer of uridine 5- monophosphate (from uridine 5-tr…	M				30	20	25	75
IAI47_RS00250	55640	56059	420	-	139	atpC	Chromosome	ATP synthase epsilon chain (EC 3.6.3.14)	Produces ATP from ADP in the presence of a proton gradient across the membrane	C				30	20	25	75
IAI47_RS00255	56084	57481	1398	-	465	atpD	Chromosome	ATP synthase beta chain (EC 3.6.3.14)	Produces ATP from ADP in the presence of a proton gradient across the membrane. The catalytic sites are hosted primarily by the beta subunits	C				30	20	25	75
IAI47_RS00260	57512	58378	867	-	288	atpG	Chromosome	ATP synthase gamma chain (EC 3.6.3.14)	Produces ATP from ADP in the presence of a proton gradient across the membrane. The gamma chain is believed to be important in regulating ATPase activity and the flow of protons through the CF(0) complex	C				30	20	24	74
IAI47_RS00265	58431	59972	1542	-	513	atpA	Chromosome	ATP synthase alpha chain (EC 3.6.3.14)	Produces ATP from ADP in the presence of a proton gradient across the membrane. The alpha chain is a regulatory subunit	C				30	20	25	75
IAI47_RS00270	59987	60520	534	-	177	atpH	Chromosome	ATP synthase delta chain (EC 3.6.3.14)	F(1)F(0) ATP synthase produces ATP from ADP in the presence of a proton or sodium gradient. F-type ATPases consist of two structural domains, F(1) containing the extramembraneous catalytic core and F(0) containing the membrane proton channel, linked together by a central stalk and a peripheral stalk. During catalysis, ATP synthesis in the catalytic domain of F(1) is coupled via a rotary mechanism…	C				30	20	24	74
IAI47_RS00275	60535	61005	471	-	156	atpF	Chromosome	ATP synthase F0 sector subunit b (EC 3.6.3.14)	Component of the F(0) channel, it forms part of the peripheral stalk, linking F(1) to F(0)	C				30	20	25	75
IAI47_RS00280	61113	61352	240	-	79	atpE	Chromosome	ATP synthase F0 sector subunit c (EC 3.6.3.14)	F(1)F(0) ATP synthase produces ATP from ADP in the presence of a proton or sodium gradient. F-type ATPases consist of two structural domains, F(1) containing the extramembraneous catalytic core and F(0) containing the membrane proton channel, linked together by a central stalk and a peripheral stalk. During catalysis, ATP synthesis in the catalytic domain of F(1) is coupled via a rotary mechanism…	C				30	20	25	75
IAI47_RS00285	61458	62276	819	-	272	atpB	Chromosome	ATP synthase F0 sector subunit a (EC 3.6.3.14)	it plays a direct role in the translocation of protons across the membrane	C				30	20	25	75
IAI47_RS00290	62285	62665	381	-	126	atpI	Chromosome	ATP synthase protein I	Produces ATP from ADP in the presence of a proton gradient across the membrane. Subunit I associates with the membrane and may be involved with cation translocation	C				30	20	25	75
IAI47_RS00295	63356	63973	618	-	205	rsmG	Chromosome	16S rRNA (guanine(527)-N(7))-methyltransferase (EC 2.1.1.170)	Specifically methylates the N7 position of guanine in position 527 of 16S rRNA	J				30	20	25	75
IAI47_RS00300	64021	65910	1890	-	629	gidA	Chromosome	tRNA-5-carboxymethylaminomethyl-2-thiouridine(34) synthesis protein MnmG	NAD-binding protein involved in the addition of a carboxymethylaminomethyl (cmnm) group at the wobble position (U34) of certain tRNAs, forming tRNA-cmnm(5)s(2)U34	D				30	20	25	75
IAI47_RS00305	66343	66783	441	-	146	mioC	Chromosome	Flavoprotein MioC	flavodoxin binds one FMN molecule, which serves as a redox-active prosthetic group	C				30	20	25	75
IAI47_RS00310	66938	67399	462	-	153	asnC	Chromosome	Transcriptional regulator AsnC	Transcriptional repressor of asnA which codes for aspartate-ammonia ligase	K				30	20	25	75
IAI47_RS00315	67503	69641	2139	-	712	sumf2	Chromosome	hypothetical protein	Sulfatase-modifying factor enzyme 1	H				29	20	22	71
IAI47_RS00320	69713	71173	1461	-	486	viaA	Chromosome	Protein ViaA	VWA domain protein interacting with AAA ATPase	S				30	20	25	75
IAI47_RS00325	71170	72672	1503	-	500	ravA	Chromosome	ATPase RavA	ATPase associated with various cellular activities AAA_5	S				30	20	25	75
IAI47_RS00330	72958	74826	1869	+	622	kup	Chromosome	Kup system potassium uptake protein	Responsible for the low-affinity transport of potassium into the cell, with the	P				30	20	25	75
IAI47_RS00335	74842	76188	1347	-	448	qseC	Chromosome	Sensory histidine kinase QseC	Histidine kinase	T				30	19	22	71
IAI47_RS00340	76185	76856	672	-	223	qseB	Chromosome	Two-component system response regulator QseB	regulates FlhCD which is the master regulator for flagella and motility genes	K				30	20	25	75
IAI47_RS00345	77018	77425	408	+	135	ygiW	Chromosome	Protein ygiW precursor	Bacterial OB fold (BOF) protein	S				30	20	24	74
IAI47_RS00350	77608	78027	420	+	139	rbsD	Chromosome	D-ribose pyranase (EC 5.4.99.62)	Catalyzes the interconversion of beta-pyran and beta- furan forms of D-ribose	G				30	20	25	75
IAI47_RS00355	78035	79543	1509	+	502	rbsA	Chromosome	Ribose ABC transporter, ATP-binding protein RbsA (TC 3.A.1.2.1)	Part of the ABC transporter complex RbsABC involved in ribose import. Responsible for energy coupling to the transport system	P				30	20	25	75
IAI47_RS00360	79540	80511	972	+	323	rbsC	Chromosome	Ribose ABC transporter, permease protein RbsC (TC 3.A.1.2.1)	Belongs to the binding-protein-dependent transport system permease family	G				30	20	25	75
IAI47_RS00365	80537	81412	876	+	291	rbsB	Chromosome	Ribose ABC transporter, substrate-binding protein RbsB (TC 3.A.1.2.1)	Periplasmic substrate-binding component of the ATP-dependent ribose transport system	G				30	20	25	75
IAI47_RS00370	81475	82404	930	+	309	rbsK	Chromosome	Ribokinase (EC 2.7.1.15)	Catalyzes the phosphorylation of ribose at O-5 in a reaction requiring ATP and magnesium. The resulting D-ribose-5- phosphate can then be used either for sythesis of nucleotides, histidine, and tryptophan, or as a component of the pentose phosphate pathway	H				30	20	25	75
IAI47_RS00375	82418	83401	984	+	327	rbsR	Chromosome	Ribose operon repressor	Binds to the purF operator and coregulates other genes for de novo purine nucleotide synthesis	K				30	20	25	75
IAI47_RS00380	83398	84798	1401	-	466	yieO	Chromosome	Probable transport protein HsrA	major facilitator superfamily	EGP				30	20	25	75
IAI47_RS00385	85333	86879	1547	+		-	Chromosome	16S ribosomal RNA	-	-				-	-	-	-
IAI47_RS00390	86962	87036	75	+		-	Chromosome	tRNA-Glu	-	-				-	-	-	-
IAI47_RS00395	87258	90192	2935	+		-	Chromosome	23S ribosomal RNA	-	-				-	-	-	-
IAI47_RS00400	90267	90388	122	+		rrf	Chromosome	5S rRNA ## 5S ribosomal RNA	-	-				-	-	-	-
IAI47_RS00405	90471	90977	507	-	168	mobB	Chromosome	Molybdopterin-guanine dinucleotide biosynthesis protein MobB	In Escherichia coli the MobB protein is not essential but has been found to interact with multiple proteins involved in the molybdopterin guanine dinucleotide cofactor biosynthesis pathway	H				23	20	25	68
IAI47_RS00410	90979	91545	567	-	188	mobA	Chromosome	Molybdenum cofactor guanylyltransferase (EC 2.7.7.77)	Transfers a GMP moiety from GTP to Mo-molybdopterin (Mo- MPT) cofactor (Moco or molybdenum cofactor) to form Mo- molybdopterin guanine dinucleotide (Mo-MGD) cofactor	H				30	20	25	75
IAI47_RS00415	91593	91868	276	+	91	yihD	Chromosome	Protein YihD	Protein of unknown function (DUF1040)	S				30	20	25	75
IAI47_RS00420	91914	92900	987	+	328	srkA	Chromosome	YihE protein, a ser/thr kinase implicated in LPS synthesis and Cpx signalling	A protein kinase that phosphorylates Ser and Thr residues. Probably acts to suppress the effects of stress linked to accumulation of reactive oxygen species. Probably involved in the extracytoplasmic stress response	F				30	20	25	75
IAI47_RS00425	92927	93556	630	+	209	dsbA	Chromosome	Periplasmic thiol:disulfide interchange protein DsbA	Thiol disulfide interchange protein	O				30	19	25	74
IAI47_RS00430	93934	96720	2787	+	928	polA	Chromosome	DNA polymerase I (EC 2.7.7.7)	In addition to polymerase activity, this DNA polymerase exhibits 5'-3' exonuclease activity	L				29	20	25	74
IAI47_RS00435	97138	97773	636	-	211	engB	Chromosome	GTP-binding protein EngB	Necessary for normal cell division and for the maintenance of normal septation	D				30	20	25	75
IAI47_RS00440	98325	98849	525	+	174	yihI	Chromosome	Der GTPase-activating protein YihI	A GTPase-activating protein (GAP) that modifies Der EngA GTPase function. May play a role in ribosome biogenesis	S				30	20	24	74
IAI47_RS00445	99083	100456	1374	+	457	hemN	Chromosome	Coproporphyrinogen III oxidase, oxygen-independent (EC 1.3.99.22)	Belongs to the anaerobic coproporphyrinogen-III oxidase family	H				30	20	25	75
IAI47_RS00450	100498	101907	1410	-	469	glnG	Chromosome	Nitrogen regulation protein NR(I), GlnG (=NtrC)	Response regulator of a two-component regulatory system involved in the activation of nitrogen assimilation genes	T				30	20	25	75
IAI47_RS00455	101915	102964	1050	-	349	glnL	Chromosome	Nitrogen regulation protein NtrB (EC 2.7.13.3)	acts as a signal transducer which responds to the nitrogen level of cell and modulates the activity of ntrC by phosphorylation dephosphorylation	T				30	20	25	75
IAI47_RS00460	103103	104512	1410	-	469	glnA	Chromosome	Glutamine synthetase type I (EC 6.3.1.2)	forms glutamine from ammonia and glutamate with the conversion of ATP to ADP and phosphate	E				30	20	25	75
IAI47_RS00465	104951	106774	1824	+	607	typA	Chromosome	GTP-binding protein TypA/BipA	GTP-binding protein TypA	T				30	20	25	75
IAI47_RS00470	106984	107580	597	+	198	yihX	Chromosome	alpha-D-glucose 1-phosphate phosphatase YihX (EC 3.1.3.10)	HAD-superfamily hydrolase, subfamily IA, variant 3	S				30	20	25	75
IAI47_RS00475	107668	108456	789	+	262	rbn	Chromosome	Inner membrane protein YihY, formerly thought to be RNase BN	UPF0761 membrane protein	S				30	20	25	75
IAI47_RS00480	108453	108890	438	+	145	dtd	Chromosome	D-aminoacyl-tRNA deacylase (EC 3.1.1.96)	rejects L-amino acids rather than detecting D-amino acids in the active site. By recycling D-aminoacyl-tRNA to D-amino acids and free tRNA molecules, this enzyme counteracts the toxicity associated with the formation of D-aminoacyl-tRNA entities in vivo and helps enforce protein L-homochirality	J				30	20	25	75
IAI47_RS00485	108947	109894	948	+	315	yiiD	Chromosome	Uncharacterized GNAT family acetyltransferase YiiD	Putative thioesterase (yiiD_Cterm)	K				30	20	25	75
IAI47_RS00490	109931	111610	1680	-	559	yicH	Chromosome	Uncharacterized protein YicH	AsmA family	M				30	20	25	75
IAI47_RS00495	111729	113102	1374	-	457	xanP	Chromosome	Xanthine permease @ Xanthine:proton symporter XanP	permease	F				30	20	25	75
IAI47_RS00500	113207	115285	2079	-	692	recG	Chromosome	ATP-dependent DNA helicase RecG (EC 3.6.4.12)	Critical role in recombination and DNA repair. Helps process Holliday junction intermediates to mature products by catalyzing branch migration. Has a DNA unwinding activity characteristic of a DNA helicase with a 3'- to 5'- polarity. Unwinds branched duplex DNA (Y-DNA)	L				30	20	25	75
IAI47_RS00505	115282	115947	666	-	221	trmH	Chromosome	tRNA (guanosine(18)-2'-O)-methyltransferase (EC 2.1.1.34)	Catalyzes the 2'-O methylation of guanosine at position 18 in tRNA	J				30	20	25	75
IAI47_RS00510	115983	118091	2109	-	702	spoT	Chromosome	Guanosine-3',5'-bis(diphosphate) 3'-pyrophosphohydrolase (EC 3.1.7.2) / GTP pyrophosphokinase (EC 2.7.6.5), (p)ppGpp synthetase II	In eubacteria ppGpp (guanosine 3'-diphosphate 5-' diphosphate) is a mediator of the stringent response that coordinates a variety of cellular activities in response to changes in nutritional abundance	KT				30	20	25	75
IAI47_RS00515	118112	118387	276	-	91	rpoZ	Chromosome	DNA-directed RNA polymerase omega subunit (EC 2.7.7.6)	Promotes RNA polymerase assembly. Latches the N- and C- terminal regions of the beta' subunit thereby facilitating its interaction with the beta and alpha subunits	K				30	20	25	75
IAI47_RS00520	118442	119065	624	-	207	gmk	Chromosome	Guanylate kinase (EC 2.7.4.8)	Essential for recycling GMP and indirectly, cGMP	F				30	20	25	75
IAI47_RS00525	119306	121057	1751	+	583	ligB	Chromosome	NAD-dependent DNA ligase LigB	Catalyzes the formation of phosphodiester linkages between 5'-phosphoryl and 3'-hydroxyl groups in double-stranded DNA using NAD as a coenzyme and as the energy source for the reaction	L				30	19	20	69
IAI47_RS00530	120995	121612	618	-	205	yicG	Chromosome	UPF0126 inner membrane protein YicG	membrane	S				30	20	23	73
IAI47_RS00535	122045	122710	666	-	221	wzxC	Chromosome	hypothetical protein	biosynthesis protein	S				30	20	19	69
IAI47_RS00540	122772	123038	267	-	88	-	Chromosome	hypothetical protein	-	-				16	0	19	35
IAI47_RS00545	123472	123867	396	-	131	-	Chromosome	hypothetical protein	polyketide cyclase	S				30	0	25	55
IAI47_RS00550	124004	125146	1143	-	380	-	Chromosome	hypothetical protein	Putative serine dehydratase domain	E				30	20	17	67
IAI47_RS00555	125381	126304	924	-	307	lpxL	Chromosome	Lipid A biosynthesis palmitoleoyltransferase (EC 2.3.1.242)	Catalyzes the transfer of palmitoleate from palmitoleoyl-acyl carrier protein (ACP) to Kdo(2)-lipid IV(A) to form Kdo(2)-(palmitoleoyl)-lipid IV(A)	M				30	20	25	75
IAI47_RS00560	126865	127353	489	-	162	-	Chromosome	hypothetical protein	Enterobacterial putative membrane protein (DUF943)	S				18	14	16	48
IAI47_RS00565	127353	127520	168	-		-	Chromosome	DUF3289 family protein	-	-				-	-	-	-
IAI47_RS00570	127587	128707	1120	+	373	-	Chromosome	IS3 family transposase	HTH-like domain	L				18	16	18	52
IAI47_RS00575	128736	129119	383	-		-	Chromosome	DUF4102 domain-containing protein	Belongs to the 'phage' integrase family	L				2	0	0	2
IAI47_RS00580	129319	130182	864	-	287	yicC	Chromosome	UPF0701 protein YicC	YicC domain protein	S				30	20	25	75
IAI47_RS00585	130339	130764	426	+	141	-	Chromosome	Uncharacterized protein KPN_01043	Protein of unknown function (DUF3574)	J				30	20	16	66
IAI47_RS00590	130803	131987	1185	-	394	nupC	Chromosome	Na+ dependent nucleoside transporter NupC	Na dependent nucleoside transporter domain protein	F				30	20	25	75
IAI47_RS00595	132138	132854	717	+	238	rph	Chromosome	Ribonuclease PH (EC 2.7.7.56)	Phosphorolytic exoribonuclease that removes nucleotide residues following the -CCA terminus of tRNA and adds nucleotides to the ends of RNA molecules by using nucleoside diphosphates as substrates	J				30	20	25	75
IAI47_RS00600	132904	133545	642	+	213	pyrE	Chromosome	Orotate phosphoribosyltransferase (EC 2.4.2.10)	Catalyzes the transfer of a ribosyl phosphate group from 5-phosphoribose 1-diphosphate to orotate, leading to the formation of orotidine monophosphate (OMP)	F				30	20	25	75
IAI47_RS00605	133581	134177	597	-	198	slmA	Chromosome	Transcriptional regulator SlmA, TetR family	Required for nucleoid occlusion (NO) phenomenon, which prevents Z-ring formation and cell division over the nucleoid. Acts as a DNA-associated cell division inhibitor that binds simultaneously chromosomal DNA and FtsZ, and disrupts the assembly of FtsZ polymers. SlmA-DNA-binding sequences (SBS) are dispersed on non-Ter regions of the chromosome, preventing FtsZ polymerization at these regions	D				30	20	25	75
IAI47_RS00610	134297	134755	459	-	152	dut	Chromosome	Deoxyuridine 5'-triphosphate nucleotidohydrolase (EC 3.6.1.23)	This enzyme is involved in nucleotide metabolism it produces dUMP, the immediate precursor of thymidine nucleotides and it decreases the intracellular concentration of dUTP so that uracil cannot be incorporated into DNA	F				30	20	25	75
IAI47_RS00615	134733	135953	1221	-	406	coaBC	Chromosome	Phosphopantothenoylcysteine decarboxylase (EC 4.1.1.36) / Phosphopantothenoylcysteine synthetase (EC 6.3.2.5)	Catalyzes two steps in the biosynthesis of coenzyme A. In the first step cysteine is conjugated to 4'-phosphopantothenate to form 4-phosphopantothenoylcysteine, in the latter compound is decarboxylated to form 4'-phosphopantotheine	H				30	20	25	75
IAI47_RS00620	136134	136790	657	+	218	radC	Chromosome	UPF0758 protein YicR	Belongs to the UPF0758 family. YicR subfamily	E				30	20	25	75
IAI47_RS00625	137032	137268	237	+	78	rpmB	Chromosome	LSU ribosomal protein L28p @ LSU ribosomal protein L28p, zinc-independent	Belongs to the bacterial ribosomal protein bL28 family	J				30	20	25	75
IAI47_RS00630	137288	137455	168	+	55	rpmG	Chromosome	LSU ribosomal protein L33p @ LSU ribosomal protein L33p, zinc-independent	Belongs to the bacterial ribosomal protein bL33 family	J				30	20	25	75
IAI47_RS00635	137525	138334	810	+	269	fpg	Chromosome	Formamidopyrimidine-DNA glycosylase (EC 3.2.2.23)	Involved in base excision repair of DNA damaged by oxidation or by mutagenic agents. Acts as DNA glycosylase that recognizes and removes damaged bases. Has a preference for oxidized purines, such as 7,8-dihydro-8-oxoguanine (8-oxoG). Has AP (apurinic apyrimidinic) lyase activity and introduces nicks in the DNA strand. Cleaves the DNA backbone by beta-delta elimination to generate a single-strand …	L				30	20	25	75
IAI47_RS00640	138331	138810	480	-	159	coaD	Chromosome	Phosphopantetheine adenylyltransferase (EC 2.7.7.3)	Reversibly transfers an adenylyl group from ATP to 4'- phosphopantetheine, yielding dephospho-CoA (dPCoA) and pyrophosphate	H				30	20	25	75
IAI47_RS00645	138807	139583	777	-	258	kdtX	Chromosome	Lipopolysaccharide core biosynthesis glycosyl transferase kdtX (EC 2.-.-.-)	Lipopolysaccharide core biosynthesis glycosyl transferase	M				30	20	23	73
IAI47_RS00650	139583	140857	1275	-	424	kdtA	Chromosome	3-deoxy-D-manno-octulosonic acid transferase (EC 2.4.99.12)(EC 2.4.99.13)	Catalyzes the transfer of 2-keto-3-deoxy-D-manno-octulosonic acid to lipid A	M				30	20	25	75
IAI47_RS00655	140950	142083	1134	-	377	rfaG	Chromosome	UDP-glucose:(heptosyl) LPS alpha1,3-glucosyltransferase WaaG	Glycosyl Transferase	M				30	20	25	75
IAI47_RS00660	142076	143152	1077	-	358	rfaQ	Chromosome	Lipopolysaccharide core heptosyltransferase III	Lipopolysaccharide heptosyltransferase III	M				30	20	25	75
IAI47_RS00665	143226	144272	1047	-	348	yibD	Chromosome	UDP-glucuronate:LPS(HepIII) glycosyltransferase WaaH	Glycosyl Transferase	S				30	20	23	73
IAI47_RS00670	144537	145541	1005	-	334	-	Chromosome	hypothetical protein	Glycosyl transferase family 8 C-terminal	M				30	0	16	46
IAI47_RS00675	145551	146627	1077	-	358	-	Chromosome	hypothetical protein	Glycosyltransferase family 9 (heptosyltransferase)	M				29	0	17	46
IAI47_RS00680	146624	147601	978	-	325	rfaC	Chromosome	Lipopolysaccharide core heptosyltransferase I	heptosyltransferase	M				30	20	25	75
IAI47_RS00685	147589	148644	1056	-	351	rfaF	Chromosome	ADP-heptose--lipooligosaccharide heptosyltransferase II	Catalyzes the transfer of the second heptose to the heptosyl-KDO2 moiety of the lipopolysaccharide inner core	M				30	20	25	75
IAI47_RS00690	148662	149636	975	-	324	hldD	Chromosome	ADP-L-glycero-D-manno-heptose-6-epimerase (EC 5.1.3.20)	Catalyzes the interconversion between ADP-D-glycero- beta-D-manno-heptose and ADP-L-glycero-beta-D-manno-heptose via an epimerization at carbon 6 of the heptose	GM				30	20	25	75
IAI47_RS00695	149825	151021	1197	+	398	kbl	Chromosome	2-amino-3-ketobutyrate coenzyme A ligase (EC 2.3.1.29)	Catalyzes the cleavage of 2-amino-3-ketobutyrate to glycine and acetyl-CoA	H				30	20	25	75
IAI47_RS00700	151032	152060	1029	+	342	tdh	Chromosome	L-threonine 3-dehydrogenase (EC 1.1.1.103)	Catalyzes the NAD( )-dependent oxidation of L-threonine to 2-amino-3-ketobutyrate	C				30	20	25	75
IAI47_RS00705	152089	153000	912	-	303	-	Chromosome	hypothetical protein	-	-				30	0	15	45
IAI47_RS00710	152993	154222	1230	-	409	-	Chromosome	Glycosyl transferase, group 1 family protein	Glycosyl transferases group 1	M				30	0	16	46
IAI47_RS00715	154326	155228	903	-	300	yibQ	Chromosome	Putative periplasmic protein YibQ, distant homology with nucleoside diphosphatase and polysaccharide deacetylase	Divergent polysaccharide deacetylase	S				30	20	25	75
IAI47_RS00720	155232	156416	1185	-	394	envC	Chromosome	Murein hydrolase activator EnvC	peptidase	D				30	20	25	75
IAI47_RS00725	156786	157217	432	+	143	yibN	Chromosome	Rhodanese-related sulfurtransferase YibN	Rhodanese domain protein	P				30	20	25	75
IAI47_RS00730	157237	157491	255	+	84	grxC	Chromosome	Glutaredoxin 3 (Grx3)	Has a glutathione-disulfide oxidoreductase activity in the presence of NADPH and glutathione reductase. Reduces low molecular weight disulfides and proteins	O				30	20	25	75
IAI47_RS00735	157530	158000	471	+	156	secB	Chromosome	Protein-export protein SecB (maintains pre-export unfolded state)	One of the proteins required for the normal export of preproteins out of the cell cytoplasm. It is a molecular chaperone that binds to a subset of precursor proteins, maintaining them in a translocation-competent state. It also specifically binds to its receptor SecA	U				30	20	25	75
IAI47_RS00740	158000	159016	1017	+	338	gpsA	Chromosome	Glycerol-3-phosphate dehydrogenase [NAD(P)+] (EC 1.1.1.94)	Glycerol-3-phosphate dehydrogenase	I				30	20	25	75
IAI47_RS00745	159085	159906	822	+	273	cysE	Chromosome	Serine acetyltransferase (EC 2.3.1.30)	Catalyzes the O-acetylation of serine	E				30	20	25	75
IAI47_RS00750	159903	160376	474	-	157	trmL	Chromosome	tRNA (cytidine(34)-2'-O)-methyltransferase (EC 2.1.1.207)	Methylates the ribose at the nucleotide 34 wobble position in the two leucyl isoacceptors tRNA(Leu)(CmAA) and tRNA(Leu)(cmnm5UmAA). Catalyzes the methyl transfer from S- adenosyl-L-methionine to the 2'-OH of the wobble nucleotide	J				30	20	25	75
IAI47_RS00755	160412	161791	1380	-	459	cpxA	Chromosome	Copper sensory histidine kinase CpxA	upregulates a number of periplasmic folding and trafficking factors	T				30	20	25	75
IAI47_RS00760	161788	162483	696	-	231	cpxR	Chromosome	Copper-sensing two-component system response regulator CpxR	Response regulator in two-component regulatory system with CpxA	K				30	20	25	75
IAI47_RS00765	162632	163141	510	+	169	cpxP	Chromosome	Periplasmic protein CpxP	Repressor of the Cpx envelope stress response pathway which occurs via periplasmic interactions with CpxA	NPTU				30	20	25	75
IAI47_RS00770	163596	163751	156	+	51	-	Chromosome	Uncharacterized protein YmdF	Stress-induced bacterial acidophilic repeat motif	S				30	20	25	75
IAI47_RS00775	163995	164897	903	+	300	fieF	Chromosome	Ferrous-iron efflux pump FieF	Belongs to the cation diffusion facilitator (CDF) transporter (TC 2.A.4) family	P				30	20	25	75
IAI47_RS00780	165105	166067	963	+	320	pfkA	Chromosome	6-phosphofructokinase (EC 2.7.1.11)	Catalyzes the phosphorylation of D-fructose 6-phosphate to fructose 1,6-bisphosphate by ATP, the first committing step of glycolysis	G				30	20	25	75
IAI47_RS00785	166212	167201	990	+	329	sbp	Chromosome	Sulfate-binding protein Sbp	sulfate ABC transporter, periplasmic sulfate-binding protein	P				30	20	25	75
IAI47_RS00790	167363	168136	774	+	257	cdh	Chromosome	CDP-diacylglycerol pyrophosphatase (EC 3.6.1.26)	CDP-diacylglycerol pyrophosphatase	I				30	20	25	75
IAI47_RS00795	168165	168932	768	-	255	tpiA	Chromosome	Triosephosphate isomerase (EC 5.3.1.1)	Involved in the gluconeogenesis. Catalyzes stereospecifically the conversion of dihydroxyacetone phosphate (DHAP) to D-glyceraldehyde-3-phosphate (G3P)	G				30	20	25	75
IAI47_RS00800	169053	169643	591	-	196	yiiQ	Chromosome	Uncharacterized protein YiiQ	Protein of unknown function (DUF1454)	S				30	20	25	75
IAI47_RS00805	169742	170176	435	+	144	yiiR	Chromosome	Uncharacterized protein YiiR	membrane	S				30	19	4	53
IAI47_RS00810	170167	170913	747	-	248	fpr	Chromosome	Ferredoxin--NADP(+) reductase (EC 1.18.1.2) @ Flavodoxin--NADP(+) reductase (EC 1.19.1.1)	oxidoreductase FAD NAD(P)-binding domain protein	C				30	20	25	75
IAI47_RS00815	171187	172380	1194	+	397	emrD	Chromosome	Multidrug resistance transporter, Bcr/CflA family	Multidrug efflux protein involved in adaptation to low energy shock	EGP				30	20	25	75
IAI47_RS00820	172370	173380	1011	-	336	glpX	Chromosome	Fructose-1,6-bisphosphatase, GlpX type (EC 3.1.3.11)	fructose-1,6-bisphosphatase	G				30	20	25	75
IAI47_RS00825	173476	174987	1512	-	503	glpK	Chromosome	Glycerol kinase (EC 2.7.1.30)	Key enzyme in the regulation of glycerol uptake and metabolism. Catalyzes the phosphorylation of glycerol to yield sn- glycerol 3-phosphate	F				30	20	25	75
IAI47_RS00830	175025	175876	852	-	283	glpF	Chromosome	Glycerol uptake facilitator protein	Belongs to the MIP aquaporin (TC 1.A.8) family	U				30	20	25	75
IAI47_RS00835	176282	176521	240	+	79	zapB	Chromosome	Cell division protein ZapB	Non-essential, abundant cell division factor that is required for proper Z-ring formation. It is recruited early to the divisome by direct interaction with FtsZ, stimulating Z-ring assembly and thereby promoting cell division earlier in the cell cycle. Its recruitment to the Z-ring requires functional FtsA or ZipA	D				30	20	25	75
IAI47_RS00840	176575	177162	588	-	195	rraA	Chromosome	Ribonuclease E inhibitor RraA	Globally modulates RNA abundance by binding to RNase E (Rne) and regulating its endonucleolytic activity. Can modulate Rne action in a substrate-dependent manner by altering the composition of the degradosome. Modulates RNA-binding and helicase activities of the degradosome	H				30	20	25	75
IAI47_RS00845	177219	178556	1338	-	445	hslU	Chromosome	ATP-dependent hsl protease ATP-binding subunit HslU	this subunit has chaperone activity. The binding of ATP and its subsequent hydrolysis by HslU are essential for unfolding of protein substrates subsequently hydrolyzed by HslV. HslU recognizes the N-terminal part of its protein substrates and unfolds these before they are guided to HslV for hydrolysis	O				30	20	25	75
IAI47_RS00850	178567	179097	531	-	176	hslV	Chromosome	ATP-dependent protease subunit HslV (EC 3.4.25.2)	Protease subunit of a proteasome-like degradation complex believed to be a general protein degrading machinery	O				30	20	24	74
IAI47_RS00855	179186	180172	987	-	328	ftsN	Chromosome	Cell division protein FtsN	Essential cell division protein that activates septal peptidoglycan synthesis and constriction of the cell. Acts on both sides of the membrane, via interaction with FtsA in the cytoplasm and interaction with the FtsQBL complex in the periplasm. These interactions may induce a conformational switch in both FtsA and FtsQBL, leading to septal peptidoglycan synthesis by FtsI and associated synthases	D				30	20	25	75
IAI47_RS00860	180325	181362	1038	-	345	cytR	Chromosome	Transcriptional (co)regulator CytR	Transcriptional regulator	K				30	20	25	75
IAI47_RS00865	181527	183722	2196	-	731	priA	Chromosome	Helicase PriA essential for oriC/DnaA-independent DNA replication	Involved in the restart of stalled replication forks. Recognizes and binds the arrested nascent DNA chain at stalled replication forks. It can open the DNA duplex, via its helicase activity, and promote assembly of the primosome and loading of the major replicative helicase DnaB onto DNA	L				30	20	25	75
IAI47_RS00870	183948	184163	216	+	71	rpmE	Chromosome	LSU ribosomal protein L31p @ LSU ribosomal protein L31p, zinc-dependent	50S ribosomal protein L31	J				30	20	25	75
IAI47_RS00875	184244	184561	318	-	105	metJ	Chromosome	Methionine repressor MetJ	This regulatory protein, when combined with SAM (S- adenosylmethionine) represses the expression of the methionine regulon and of enzymes involved in SAM synthesis	K				30	20	25	75
IAI47_RS00880	184835	185995	1161	+	386	metB	Chromosome	Cystathionine gamma-synthase (EC 2.5.1.48)	Catalyzes the formation of cystathionine from L-cysteine and O-succinyl-L-homoserine	E				30	20	25	75
IAI47_RS00885	185998	188433	2436	+	811	metL	Chromosome	Aspartokinase (EC 2.7.2.4) / Homoserine dehydrogenase (EC 1.1.1.3)	Multifunctional homodimeric enzyme that catalyzes the phosphorylation of aspartate to form aspartyl-4-phosphate as well as conversion of aspartate semialdehyde to homoserine	E				30	20	25	75
IAI47_RS00890	188636	189532	897	+	298	metF	Chromosome	5,10-methylenetetrahydrofolate reductase (EC 1.5.1.20)	5,10-methylenetetrahydrofolate reductase	E				30	17	22	69
IAI47_RS00895	189627	192278	2652	-	883	ppc	Chromosome	Phosphoenolpyruvate carboxylase (EC 4.1.1.31)	Forms oxaloacetate, a four-carbon dicarboxylic acid source for the tricarboxylic acid cycle	H				30	20	25	75
IAI47_RS00900	192632	193780	1149	-	382	argE	Chromosome	N-acetylornithine deacetylase (EC 3.5.1.16)	Belongs to the peptidase M20A family. ArgE subfamily	E				30	20	25	75
IAI47_RS00905	193948	194952	1005	+	334	argC	Chromosome	N-acetyl-gamma-glutamyl-phosphate reductase (EC 1.2.1.38)	Catalyzes the NADPH-dependent reduction of N-acetyl-5- glutamyl phosphate to yield N-acetyl-L-glutamate 5-semialdehyde	E				30	20	25	75
IAI47_RS00910	194967	195743	777	+	258	argB	Chromosome	N-acetylglutamate kinase (EC 2.7.2.8)	Catalyzes the ATP-dependent phosphorylation of N-acetyl- L-glutamate	E				30	20	25	75
IAI47_RS00915	195768	196985	1218	+	405	argG	Chromosome	Argininosuccinate synthase (EC 6.3.4.5)	Belongs to the argininosuccinate synthase family. Type 1 subfamily	E				30	20	25	75
IAI47_RS00920	197077	198450	1374	+	457	argH	Chromosome	Argininosuccinate lyase (EC 4.3.2.1)	argininosuccinate lyase	E				30	20	25	75
IAI47_RS00925	198570	198722	153	-	50	-	Chromosome	hypothetical protein	Has a glutathione-disulfide oxidoreductase activity in the presence of NADPH and glutathione reductase. Reduces low molecular weight disulfides and proteins	O				-	-	-	-
IAI47_RS00930	198897	199814	918	+	305	oxyR	Chromosome	Hydrogen peroxide-inducible genes activator => OxyR	Activates the expression of a regulon of hydrogen peroxide-inducible genes such as katG, gor, ahpC, ahpF, oxyS, dps, fur and grxA	K				30	20	25	75
IAI47_RS00935	199797	201197	1401	-	466	sthA	Chromosome	Soluble pyridine nucleotide transhydrogenase (EC 1.6.1.1)	Conversion of NADPH, generated by peripheral catabolic pathways, to NADH, which can enter the respiratory chain for energy generation	C				30	20	25	75
IAI47_RS00940	201390	202037	648	+	215	fabR	Chromosome	Unsaturated fatty acid biosythesis repressor FabR, TetR family	Represses the transcription of fabB, involved in unsaturated fatty acid (UFA) biosynthesis. By controlling UFA production, FabR directly influences the physical properties of the membrane bilayer	K				30	20	25	75
IAI47_RS00945	202052	202405	354	+	117	yijD	Chromosome	Inner membrane protein YijD	Protein of unknown function (DUF1422)	S				30	20	25	75
IAI47_RS00950	202454	203557	1104	-	367	trmA	Chromosome	tRNA (uracil(54)-C5)-methyltransferase (EC 2.1.1.35) @ tmRNA (uracil(341)-C5)-methyltransferase	Dual-specificity methyltransferase that catalyzes the formation of 5-methyluridine at position 54 (m5U54) in all tRNAs, and that of position 341 (m5U341) in tmRNA (transfer-mRNA)	J				30	20	25	75
IAI47_RS00955	203920	205800	1881	+	626	btuB	Chromosome	Outer membrane vitamin B12 receptor BtuB	Involved in the active translocation of vitamin B12 (cyanocobalamin) across the outer membrane to the periplasmic space. It derives its energy for transport by interacting with the trans-periplasmic membrane protein TonB	P				30	20	25	75
IAI47_RS00960	205814	206596	783	+	260	murI	Chromosome	Glutamate racemase (EC 5.1.1.3)	Provides the (R)-glutamate required for cell wall biosynthesis	M				30	19	25	74
IAI47_RS00965	206993	208539	1547	+		-	Chromosome	16S ribosomal RNA	-	-				-	-	-	-
IAI47_RS00970	208608	208684	77	+		-	Chromosome	tRNA-Ile	-	-				-	-	-	-
IAI47_RS00975	208827	208902	76	+		-	Chromosome	tRNA-Ala	-	-				-	-	-	-
IAI47_RS00980	209102	212036	2935	+		-	Chromosome	23S ribosomal RNA	-	-				-	-	-	-
IAI47_RS00985	212111	212232	122	+		rrf	Chromosome	5S rRNA ## 5S ribosomal RNA	-	-				-	-	-	-
IAI47_RS00990	212317	212393	77	+		-	Chromosome	tRNA-Asp	-	-				-	-	-	-
IAI47_RS00995	212401	212476	76	+		-	Chromosome	tRNA-Trp	-	-				-	-	-	-
IAI47_RS01000	212596	213429	834	-	277	hdfR	Chromosome	LysR family transcriptional regulator HdfR	Negatively regulates the transcription of the flagellar master operon flhDC by binding to the upstream region of the operon	K				30	20	25	75
IAI47_RS01005	213550	213888	339	+	112	yifE	Chromosome	UPF0438 protein YifE	Protein of unknown function, DUF	S				30	20	25	75
IAI47_RS01010	213915	215435	1521	-	506	comM	Chromosome	AAA+ ATPase superfamily protein YifB/ComM, associated with DNA recombination	Among the AAA ATPases, the YifB protease family belongs to the Helix 2 insert clade	O				30	20	25	75
IAI47_RS01015	215766	215864	99	+	32	ilvL	Chromosome	ilv operon leader peptide	-	-				30	20	23	73
IAI47_RS01020	216015	217661	1647	+	548	ilvG	Chromosome	Acetolactate synthase large subunit (EC 2.2.1.6)	acetolactate synthase large subunit	H				30	20	25	75
IAI47_RS01025	217658	217915	258	+	85	ilvM	Chromosome	Acetolactate synthase small subunit (EC 2.2.1.6)	Acetolactate synthase 2 regulatory subunit	S				30	20	25	75
IAI47_RS01030	217934	218863	930	+	309	ilvE	Chromosome	Branched-chain amino acid aminotransferase (EC 2.6.1.42)	Belongs to the class-IV pyridoxal-phosphate-dependent aminotransferase family	E				30	20	25	75
IAI47_RS01035	218926	220776	1851	+	616	ilvD	Chromosome	Dihydroxy-acid dehydratase (EC 4.2.1.9)	Belongs to the IlvD Edd family	EG				30	20	25	75
IAI47_RS01040	220779	222326	1548	+	515	ilvA	Chromosome	Threonine dehydratase biosynthetic (EC 4.3.1.19)	Catalyzes the anaerobic formation of alpha-ketobutyrate and ammonia from threonine in a two-step reaction. The first step involved a dehydration of threonine and a production of enamine intermediates (aminocrotonate), which tautomerizes to its imine form (iminobutyrate). Both intermediates are unstable and short- lived. The second step is the nonenzymatic hydrolysis of the enamine imine intermedi…	E				30	20	24	74
IAI47_RS01045	222327	223208	882	-	293	ilvY	Chromosome	Transcriptional regulator IlvY, LysR family	Transcriptional regulator	K				30	20	25	75
IAI47_RS01050	223371	224846	1476	+	491	ilvC	Chromosome	Ketol-acid reductoisomerase (NADP(+)) (EC 1.1.1.86)	Involved in the biosynthesis of branched-chain amino acids (BCAA). Catalyzes an alkyl-migration followed by a ketol- acid reduction of (S)-2-acetolactate (S2AL) to yield (R)-2,3- dihydroxy-isovalerate. In the isomerase reaction, S2AL is rearranged via a Mg-dependent methyl migration to produce 3- hydroxy-3-methyl-2-ketobutyrate (HMKB). In the reductase reaction, this 2-ketoacid undergoes a metal-…	EH				30	20	24	74
IAI47_RS01055	225496	226827	1332	-	443	yhjE	Chromosome	Uncharacterized MFS-type transporter YhjE	metabolite H symporter, major facilitator superfamily (MFS)	EGP				30	20	25	75
IAI47_RS01060	227100	228119	1020	-	339	yhjD	Chromosome	Inner membrane protein YhjD	membrane	S				30	20	25	75
IAI47_RS01065	228165	229064	900	-	299	yhjC	Chromosome	Transcriptional regulator YhjC, LysR family	Transcriptional regulator	K				30	20	25	75
IAI47_RS01070	229180	229938	759	+	252	-	Chromosome	Oxidoreductase, short-chain dehydrogenase/reductase family	short-chain dehydrogenase	IQ				30	20	25	75
IAI47_RS01075	229978	230826	849	-	282	pab	Chromosome	Phenazine biosynthesis protein PhzF like	phenazine biosynthesis protein, PhzF family	S				30	19	23	72
IAI47_RS01080	230933	231556	624	+	207	yliJ	Chromosome	Uncharacterized glutathione S-transferase-like protein	Glutathione S-Transferase	O				30	20	25	75
IAI47_RS01085	231523	233010	1488	-	495	yjiR_2	Chromosome	DNA-binding transcriptional regulator, MocR family / aminotransferase domain	GntR family	K				30	20	25	75
IAI47_RS01090	233145	233732	588	+	195	eamB_2	Chromosome	Transporter, LysE family	lysine exporter protein (LYSE YGGA)	E				30	20	25	75
IAI47_RS01095	233729	236113	2385	-	794	xfp	Chromosome	Xylulose-5-phosphate phosphoketolase (EC 4.1.2.9) @ Fructose-6-phosphate phosphoketolase (EC 4.1.2.22)	Phosphoketolase	G				30	2	16	48
IAI47_RS01100	236240	237853	1614	-	537	mqo	Chromosome	Malate:quinone oxidoreductase (EC 1.1.5.4)	malate quinone oxidoreductase	C				30	20	25	75
IAI47_RS01105	238365	238820	456	-	151	-	Chromosome	putative membrane protein	Antioxidant protein with alkyl hydroperoxidase activity. Required for the reduction of the AhpC active site cysteine residues and for the regeneration of the AhpC enzyme activity	O				28	15	20	63
IAI47_RS01110	238878	240320	1443	+	480	-	Chromosome	Transcriptional regulator, GntR family domain / Aspartate aminotransferase (EC 2.6.1.1)	HTH domain and an aminotransferase domain (MocR family) and their eukaryotic orthologs	K				30	20	25	75
IAI47_RS01115	240310	240552	243	-	80	ybdJ	Chromosome	Uncharacterized inner membrane protein YbdJ	Protein of unknown function (DUF1158)	S				30	20	25	75
IAI47_RS01120	240869	241444	576	+	191	mntP	Chromosome	Putative manganese efflux pump MntP	Probably functions as a manganese efflux pump	P				30	20	24	74
IAI47_RS01125	241562	241639	77	+	25	azuC	Chromosome	stress response protein AzuC	-	-				-	-	-	-
IAI47_RS01130	242077	242892	816	+	271	-	Chromosome	Putative membrane protein	Protein of unknown function (DUF4225)	S				26	15	10	51
IAI47_RS01135	242870	243199	330	-	109	-	Chromosome	hypothetical protein	-	-				28	17	10	55
IAI47_RS01140	243551	244462	912	+	303	-	Chromosome	Hydrolase, alpha/beta fold family	Alpha beta hydrolase	S				30	19	3	52
IAI47_RS01145	244455	245846	1392	+	463	-	Chromosome	hypothetical protein	-	-				30	20	3	53
IAI47_RS01150	245866	247218	1353	-	450	yjjL	Chromosome	L-galactonate transporter	Major facilitator superfamily	G				30	20	25	75
IAI47_RS01155	247389	248291	903	-	300	yjjM	Chromosome	Regulator of L-galactonate catabolism LgoR, GntR family	transcriptional	K				30	20	16	66
IAI47_RS01160	248429	249457	1029	+	342	yjjN	Chromosome	L-galactonate-5-dehydrogenase	Alcohol dehydrogenase GroES domain protein	E				30	20	25	75
IAI47_RS01165	249467	250387	921	-	306	IUNH	Chromosome	Inosine-uridine preferring nucleoside hydrolase (EC 3.2.2.1)	Belongs to the IUNH family	G				30	20	23	73
IAI47_RS01170	250670	251047	378	+	125	crcB	Chromosome	Fluoride ion transporter CrcB	Important for reducing fluoride concentration in the cell, thus reducing its toxicity	D				30	20	25	75
IAI47_RS01175	251175	251990	816	+	271	-	Chromosome	hypothetical protein	xylose isomerase	G				30	0	23	53
IAI47_RS01180	251987	252592	606	-	201	-	Chromosome	Phospholipase/carboxylesterase	phospholipase	S				30	19	23	72
IAI47_RS01185	252616	253557	942	-	313	-	Chromosome	Glutathione S-transferase, omega (EC 2.5.1.18)	Glutathione S-Transferase	O				30	20	25	75
IAI47_RS01190	253656	254561	906	-	301	-	Chromosome	Transcriptional regulator, LysR family	Transcriptional regulator	K				30	20	25	75
IAI47_RS01195	254703	255827	1125	+	374	-	Chromosome	FIG110192: hypothetical protein	Peptidogalycan biosysnthesis/recognition	S				30	20	25	75
IAI47_RS01200	255824	257656	1833	-	610	bapA	Chromosome	Efflux ABC transporter, permease/ATP-binding protein Atu2242	ABC transporter	V				30	20	25	75
IAI47_RS01205	257729	258229	501	+	166	yhhY	Chromosome	Acetyltransferase, GNAT family	Acetyltransferase	J				30	20	21	71
IAI47_RS01210	258265	259182	918	-	305	-	Chromosome	ABC transporter, substrate-binding protein (cluster 2, ribose/xylose/arabinose/galactose)	Periplasmic binding protein domain	G				30	20	25	75
IAI47_RS01215	259602	260993	1392	+	463	-	Chromosome	D-glucarate transporter	Major facilitator superfamily	G				30	20	25	75
IAI47_RS01220	261494	262471	978	-	325	-	Chromosome	hypothetical protein Pfl_5213	PAAR repeat-containing protein	S				12	6	15	33
IAI47_RS01225	262943	264109	1167	+	388	rpfG	Chromosome	HDIG domain protein	Domain of unknown function (DUF3391)	T				30	20	20	70
IAI47_RS01230	264218	264307	90	+	29	kdpF	Chromosome	Protein KdpF	-	-				30	19	23	72
IAI47_RS01235	264307	265995	1689	+	562	kdpA	Chromosome	Potassium-transporting ATPase A chain (EC 3.6.3.12) (TC 3.A.3.7.1)	Part of the high-affinity ATP-driven potassium transport (or Kdp) system, which catalyzes the hydrolysis of ATP coupled with the electrogenic transport of potassium into the cytoplasm. This subunit binds and transports the potassium across the cytoplasmic membrane	P				30	20	24	74
IAI47_RS01240	265992	268040	2049	+	682	kdpB	Chromosome	Potassium-transporting ATPase B chain (EC 3.6.3.12) (TC 3.A.3.7.1)	Part of the high-affinity ATP-driven potassium transport (or Kdp) system, which catalyzes the hydrolysis of ATP coupled with the electrogenic transport of potassium into the cytoplasm. This subunit is responsible for energy coupling to the transport system	P				30	20	25	75
IAI47_RS01245	268051	268617	567	+	188	kdpC	Chromosome	Potassium-transporting ATPase C chain (EC 3.6.3.12) (TC 3.A.3.7.1)	Part of the high-affinity ATP-driven potassium transport (or Kdp) system, which catalyzes the hydrolysis of ATP coupled with the electrogenic transport of potassium into the cytoplasm. This subunit acts as a catalytic chaperone that increases the ATP- binding affinity of the ATP-hydrolyzing subunit KdpB by the formation of a transient KdpB KdpC ATP ternary complex	P				30	20	25	75
IAI47_RS01250	268634	271309	2676	+	891	kdpD	Chromosome	Osmosensitive K+ channel histidine kinase KdpD	Histidine kinase	T				30	19	25	74
IAI47_RS01255	271364	271861	498	+	165	yqhA	Chromosome	putative membrane protein	UPF0114 protein	S				30	20	23	73
IAI47_RS01260	271900	272868	969	-	322	ttdR	Chromosome	Transcriptional regulator, LysR family	Transcriptional regulator	K				30	20	25	75
IAI47_RS01265	272962	274164	1203	+	400	ynfM_3	Chromosome	Uncharacterized MFS-type transporter	Major facilitator superfamily	EGP				30	20	25	75
IAI47_RS01270	274226	275572	1347	+	448	sod22	Chromosome	FIG00634981: hypothetical protein	Sodium hydrogen exchanger	P				30	20	23	73
IAI47_RS01275	275595	275939	345	+	114	-	Chromosome	hypothetical protein	-	-				30	20	20	70
IAI47_RS01280	276107	277039	933	+	310	-	Chromosome	Twin-arginine translocation pathway signal sequence domain protein	Prolyl oligopeptidase family	I				30	20	23	73
IAI47_RS01285	277157	278236	1080	-	359	ompF	Chromosome	Outer membrane porin OmpF	membrane	M				30	20	25	75
IAI47_RS01290	278434	279180	747	-	248	ugpQ	Chromosome	Glycerophosphoryl diester phosphodiesterase (EC 3.1.4.46)	glycerophosphoryl diester phosphodiesterase	C				30	20	25	75
IAI47_RS01295	279218	280249	1032	-	343	-	Chromosome	Possible ABC transporter, periplasmic substrate X binding protein precursor	extracellular solute-binding protein family 1	S				7	19	0	26
IAI47_RS01300	280353	281189	837	-	278	Z-12_-337-	Chromosome	Putative ABC transporter of substrate X, permease subunit II	binding-protein-dependent transport systems inner membrane component	P				7	20	0	27
IAI47_RS01305	281186	282055	870	-	289	-	Chromosome	Putative ABC transporter of substrate X, permease subunit I	binding-protein-dependent transport systems inner membrane component	P				7	20	0	27
IAI47_RS01310	282052	283188	1137	-	378	Z-12_-338-	Chromosome	Putrescine transport ATP-binding protein PotA (TC 3.A.1.11.1)	ABC transporter	P				30	20	25	75
IAI47_RS01315	283444	284217	774	-	257	-	Chromosome	inositol monophosphatase family protein	inositol monophosphatase	G				30	20	25	75
IAI47_RS01320	284518	285648	1131	+	376	-	Chromosome	N-acetylglucosamine kinase bacterial type predicted (EC 2.7.1.59) / Transcriptional regulator	Transcriptional regulator	GK				7	20	0	27
IAI47_RS01325	285706	287058	1353	-	450	gor	Chromosome	Glutathione reductase (EC 1.8.1.7)	Belongs to the class-I pyridine nucleotide-disulfide oxidoreductase family	C				30	20	25	75
IAI47_RS01330	287187	288098	912	+	303	rnz	Chromosome	Ribonuclease Z (EC 3.1.26.11)	Zinc phosphodiesterase, which has both exoribonuclease and endoribonuclease activities	S				30	20	25	75
IAI47_RS01335	288095	288913	819	-	272	-	Chromosome	hypothetical protein	protease	S				30	20	10	60
IAI47_RS01340	288920	289762	843	-	280	rlmJ	Chromosome	23S rRNA (adenine(2030)-N(6))-methyltransferase (EC 2.1.1.266)	Specifically methylates the adenine in position 2030 of 23S rRNA	S				30	20	25	75
IAI47_RS01345	290193	292235	2043	+	680	prlC	Chromosome	Oligopeptidase A (EC 3.4.24.70)	Peptidase family M3	E				30	20	25	75
IAI47_RS01350	292244	292990	747	+	248	rsmJ	Chromosome	16S rRNA (guanine(1516)-N(2))-methyltransferase (EC 2.1.1.242)	Specifically methylates the guanosine in position 1516 of 16S rRNA	J				30	20	25	75
IAI47_RS01355	293047	293484	438	-	145	uspA	Chromosome	Universal stress protein A	Universal stress protein	T				30	20	25	75
IAI47_RS01360	293899	294234	336	+	111	uspB	Chromosome	Universal stress protein B	ppGpp-dependent, membrane associated, stress protein produced under conditions of nutrient deprivation, osmotic shock and oxidative stress	S				30	20	25	75
IAI47_RS01365	294272	295801	1530	-	509	pitA	Chromosome	Low-affinity inorganic phosphate transporter	phosphate transporter	P				30	20	25	75
IAI47_RS01370	296017	297201	1185	+	394	yhiN	Chromosome	Uncharacterized protein YhiN	HI0933-like protein	S				30	20	25	75
IAI47_RS01375	297209	298195	987	-	328	yhdN	Chromosome	Putative oxidoreducatse SCO7286	Aldo/keto reductase family	C				30	20	25	75
IAI47_RS01380	298489	298686	198	+	65	-	Chromosome	hypothetical protein	-	-				30	20	21	71
IAI47_RS01385	298688	299515	828	+	275	-	Chromosome	hypothetical protein	-	-				30	20	19	69
IAI47_RS01390	299570	300589	1020	-	339	-	Chromosome	Transcriptional regulator, LacI/PurR family	transcriptional	K				30	15	21	66
IAI47_RS01395	300819	301496	678	+	225	csgA	Chromosome	Putative short-chain dehydrogenase	short-chain	IQ				30	20	19	69
IAI47_RS01400	301512	302900	1389	-	462	-	Chromosome	Arabinose-proton symporter	the major facilitator superfamily	EGP				30	20	25	75
IAI47_RS01405	303170	303829	660	+	219	queH	Chromosome	Epoxyqueuosine reductase (EC 1.17.99.6) QueH	Catalyzes the conversion of epoxyqueuosine (oQ) to queuosine (Q), which is a hypermodified base found in the wobble positions of tRNA(Asp), tRNA(Asn), tRNA(His) and tRNA(Tyr)	C				30	20	22	72
IAI47_RS01410	303830	304330	501	-	166	tetD	Chromosome	Transcriptional regulator, AraC family	Transcriptional Regulator AraC Family	K				30	19	18	67
IAI47_RS01415	304670	305692	1023	+	340	-	Chromosome	Hydrolase, alpha/beta fold family	Alpha beta hydrolase	I				30	0	23	53
IAI47_RS01420	305719	306687	969	-	322	-	Chromosome	FOG: GGDEF domain	Diguanylate cyclase	T				30	1	22	53
IAI47_RS01425	306787	307770	984	-	327	hemB	Chromosome	Porphobilinogen synthase (EC 4.2.1.24)	Belongs to the ALAD family	H				30	20	25	75
IAI47_RS01430	307892	309397	1506	-	501	proP	Chromosome	L-Proline/Glycine betaine transporter ProP	Transporter	EGP				30	20	25	75
IAI47_RS01435	309859	311445	1587	-	528	-	Chromosome	c-di-GMP phosphodiesterase (EC 3.1.4.52) => PdeN	(EAL) domain protein	T				30	20	25	75
IAI47_RS01440	311719	312903	1185	-	394	uxuA	Chromosome	Mannonate dehydratase (EC 4.2.1.8)	Catalyzes the dehydration of D-mannonate	G				30	20	22	72
IAI47_RS01445	313052	313729	678	+	225	-	Chromosome	Transcriptional regulator, GntR family	FCD	K				30	20	25	75
IAI47_RS01450	313718	314773	1056	-	351	yhhT	Chromosome	UPF0118 inner membrane protein YhhT	UPF0118 inner membrane protein YhhT	S				30	20	25	75
IAI47_RS01455	315074	316297	1224	+	407	yhhS	Chromosome	UPF0226 protein YhhS	MFS-type transporter	EGP				30	12	25	67
IAI47_RS01460	316373	317188	816	-	271	iolI	Chromosome	Inosose isomerase (EC 5.3.99.11)	PFAM Xylose isomerase domain protein TIM barrel	G				30	12	24	66
IAI47_RS01465	317610	319115	1506	+	501	mmsA	Chromosome	Malonate-semialdehyde dehydrogenase [inositol] (EC 1.2.1.18)	methylmalonate-semialdehyde dehydrogenase	C				30	20	25	75
IAI47_RS01470	319242	320060	819	+	272	iolB	Chromosome	5-deoxy-glucuronate isomerase (EC 5.3.1.30)	Myo-inositol catabolism IolB domain protein	G				30	20	25	75
IAI47_RS01475	320172	321020	849	-	282	Z-12_1-24-	Chromosome	Predicted transcriptional regulator of the myo-inositol catabolic operon	Transcriptional Regulator RpiR Family	K				30	20	25	75
IAI47_RS01480	321512	323425	1914	-	637	iolC	Chromosome	5-keto-2-deoxygluconokinase (EC 2.7.1.92) / uncharacterized domain	PfkB domain protein	G				30	20	24	74
IAI47_RS01485	323971	325911	1941	+	646	iolD	Chromosome	3D-(3,5/4)-trihydroxycyclohexane-1,2-dione hydrolase (EC 3.7.1.22)	Belongs to the TPP enzyme family	E				30	20	25	75
IAI47_RS01490	325974	326984	1011	+	336	iolG	Chromosome	Myo-inositol 2-dehydrogenase 1 (EC 1.1.1.18)	Involved in the oxidation of myo-inositol (MI) to 2- keto-myo-inositol (2KMI or 2-inosose)	C				30	20	25	75
IAI47_RS01495	327032	327928	897	+	298	iolE	Chromosome	Inosose dehydratase (EC 4.2.1.44)	Catalyzes the dehydration of inosose (2-keto-myo- inositol, 2KMI or 2,4,6 3,5-pentahydroxycyclohexanone) to 3D- (3,5 4)-trihydroxycyclohexane-1,2-dione (D-2,3-diketo-4-deoxy-epi- inositol)	G				30	20	25	75
IAI47_RS01500	327978	328532	555	-	184	dcrB	Chromosome	DcrB protein precursor	DcrB	S				30	20	25	75
IAI47_RS01505	328856	329521	666	-	221	yhhQ	Chromosome	Putative preQ0 transporter YhhQ	Involved in the import of queuosine (Q) precursors, required for Q precursor salvage	U				30	20	25	75
IAI47_RS01510	329726	329977	252	+	83	tusA	Chromosome	tRNA 5-methylaminomethyl-2-thiouridine synthesis sulfur carrier protein TusA	Sulfur carrier protein involved in sulfur trafficking in the cell. Part of a sulfur-relay system required for 2-thiolation during synthesis of 2-thiouridine of the modified wobble base 5- methylaminomethyl-2-thiouridine (mnm(5)s(2)U) in tRNA. Interacts with IscS and stimulates its cysteine desulfurase activity. Accepts an activated sulfur from IscS, which is then transferred to TusD, and thus det…	J				30	20	25	75
IAI47_RS01515	330031	332316	2286	-	761	zntA	Chromosome	Lead, cadmium, zinc and mercury transporting ATPase (EC 3.6.3.3) (EC 3.6.3.5); Copper-translocating P-type ATPase (EC 3.6.3.4)	P-type ATPase	P				30	20	24	74
IAI47_RS01520	332412	333041	630	-	209	yhhN	Chromosome	Uncharacterized membrane protein YhhN	membrane	S				30	20	25	75
IAI47_RS01525	333187	333543	357	+	118	yhhM	Chromosome	Uncharacterized protein YhhM	Protein of unknown function (DUF2500)	S				30	19	25	74
IAI47_RS01530	333570	333842	273	-	90	yhhL	Chromosome	Uncharacterized protein YhhL	membrane	S				30	20	25	75
IAI47_RS01535	333832	334431	600	-	199	rsmD	Chromosome	16S rRNA (guanine(966)-N(2))-methyltransferase (EC 2.1.1.171)	Specifically methylates the guanine in position 966 of 16S rRNA in the assembled 30S particle	L				29	20	25	74
IAI47_RS01540	334664	336364	1701	+	566	ftsY	Chromosome	Signal recognition particle receptor FtsY	Involved in targeting and insertion of nascent membrane proteins into the cytoplasmic membrane. Acts as a receptor for the complex formed by the signal recognition particle (SRP) and the ribosome-nascent chain (RNC). Interaction with SRP-RNC leads to the transfer of the RNC complex to the Sec translocase for insertion into the membrane, the hydrolysis of GTP by both Ffh and FtsY, and the dissocia…	U				30	19	18	67
IAI47_RS01545	336370	337038	669	+	222	ftsE	Chromosome	Cell-division-associated, ABC-transporter-like signaling protein FtsE	when bound to FtsX, FtsEX localizes to the cell division site and plays a role in the assembly or stability of the septal ring under low-salt growth conditions	D				-	-	-	-
IAI47_RS01550	337028	338011	984	+	327	ftsX	Chromosome	Cell-division-associated, ABC-transporter-like signaling protein FtsX	Part of the ABC transporter FtsEX involved in cellular division	D				30	20	25	75
IAI47_RS01555	338251	339108	858	+	285	rpoH	Chromosome	RNA polymerase sigma factor RpoH	Sigma factors are initiation factors that promote the attachment of RNA polymerase to specific initiation sites and are then released. This sigma factor is involved in regulation of expression of heat shock genes	K				30	20	25	75
IAI47_RS01560	339169	339564	396	-	131	panZ	Chromosome	Acetyl-CoA sensor PanM, required for maturation of L-aspartate decarboxylase	Controls both the activation and catalytic activity of PanD in a coenzyme A (CoA)-dependent fashion	K				30	20	25	75
IAI47_RS01565	339960	341087	1128	+	375	livK	Chromosome	Branched-chain amino acid ABC transporter, substrate-binding protein LivJ (TC 3.A.1.4.1)	With LivFGHM is involved in the high affinity leucine transport	E				30	20	25	75
IAI47_RS01570	341159	342085	927	+	308	livH	Chromosome	Branched-chain amino acid ABC transporter, permease protein LivH (TC 3.A.1.4.1)	Belongs to the binding-protein-dependent transport system permease family	E				30	20	25	75
IAI47_RS01575	342082	343353	1272	+	423	livM	Chromosome	Branched-chain amino acid ABC transporter, permease protein LivM (TC 3.A.1.4.1)	Belongs to the binding-protein-dependent transport system permease family	E				30	20	25	75
IAI47_RS01580	343350	344117	768	+	255	livG	Chromosome	Branched-chain amino acid ABC transporter, ATP-binding protein LivG (TC 3.A.1.4.1)	Part of the ABC transporter complexes LivFGHMJ and LivFGHMK involved in the high-affinity transport of branched-chain amino acids	E				-	-	-	-
IAI47_RS01585	344119	344832	714	+	237	livF	Chromosome	Branched-chain amino acid ABC transporter, ATP-binding protein LivF (TC 3.A.1.4.1)	High-affinity branched-chain amino acid transport	P				-	-	-	-
IAI47_RS01590	345451	346767	1317	+	438	ugpB	Chromosome	Glycerol-3-phosphate ABC transporter, substrate-binding protein UgpB	With UgpACE is involved in the uptake of glycerol-3-phosphate	G				30	20	25	75
IAI47_RS01595	346823	347710	888	+	295	ugpA	Chromosome	Glycerol-3-phosphate ABC transporter, permease protein UgpA (TC 3.A.1.1.3)	With UgpEC is involved in the uptake of glycerol-3-phosphate	P				30	20	25	75
IAI47_RS01600	347707	348552	846	+	281	ugpE	Chromosome	Glycerol-3-phosphate ABC transporter, permease protein UgpE (TC 3.A.1.1.3)	probably responsible for the translocation of the substrate across the membrane	G				30	20	25	75
IAI47_RS01605	348554	349627	1074	+	357	ugpC	Chromosome	Glycerol-3-phosphate ABC transporter, ATP-binding protein UgpC (TC 3.A.1.1.3)	Part of the ABC transporter complex UgpABCE involved in sn-glycerol-3-phosphate import. Responsible for energy coupling to the transport system	E				30	20	25	75
IAI47_RS01610	349624	350367	744	+	247	ugpQ	Chromosome	Glycerophosphoryl diester phosphodiesterase (EC 3.1.4.46)	Hydrolyzes diesters during transport at the inner face of the cytoplasmic membrane to glycerol-3-phosphate and alcohol	C				30	20	25	75
IAI47_RS01615	350364	350645	282	-	93	yhhA	Chromosome	Uncharacterized protein YhhA	Protein of unknown function (DUF2756)	S				30	20	25	75
IAI47_RS01620	350859	352604	1746	+	581	ggt	Chromosome	Gamma-glutamyltranspeptidase (EC 2.3.2.2) @ Glutathione hydrolase (EC 3.4.19.13)	cleaves the gammaglutamyl linkages of compounds such as glutathione and transfer the gammaglutamyl group to other amino acids and peptides	M				30	20	25	75
IAI47_RS01625	352855	353349	495	-	164	speG_2	Chromosome	L-methionine N-acetyltransferase @ L-phenylalanine N-acetyltransferase (EC 2.3.1.53)	Acetyltransferase (GNAT) domain	K				30	20	21	71
IAI47_RS01630	353849	354292	444	+	147	-	Chromosome	Putative DNA-binding protein	PFAM helix-turn-helix domain protein	K				6	0	0	6
IAI47_RS01635	354371	355738	1368	-	455	sdaA	Chromosome	L-serine dehydratase, beta subunit (EC 4.3.1.17) / L-serine dehydratase, alpha subunit (EC 4.3.1.17)	L-serine dehydratase 1	E				30	20	25	75
IAI47_RS01640	355799	357082	1284	-	427	sdaC	Chromosome	Serine transporter	serine transporter	E				30	19	22	71
IAI47_RS01645	357581	358276	696	+	231	yhhW	Chromosome	Quercetin 2,3-dioxygenase (EC 1.13.11.24) => YhhW	Belongs to the pirin family	S				30	20	25	75
IAI47_RS01650	358379	359374	996	+	331	gntR	Chromosome	Gluconate utilization system Gnt-I transcriptional repressor	Transcriptional regulator	K				30	20	25	75
IAI47_RS01655	359515	360051	537	+	178	idnK	Chromosome	Gluconokinase (EC 2.7.1.12)	Adenylylsulphate kinase	G				30	20	25	75
IAI47_RS01660	360054	361394	1341	+	446	gntU	Chromosome	Low-affinity gluconate/H+ symporter GntU	gluconate transporter	EG				30	20	25	75
IAI47_RS01665	361419	361895	477	-	158	-	Chromosome	hypothetical protein	-	-				1	0	0	1
IAI47_RS01670	362076	362669	594	-	197	yhgN	Chromosome	MarC family integral membrane protein	UPF0056 membrane protein	U				30	20	25	75
IAI47_RS01675	362887	363996	1110	+	369	asd	Chromosome	Aspartate-semialdehyde dehydrogenase (EC 1.2.1.11)	Catalyzes the NADPH-dependent formation of L-aspartate- semialdehyde (L-ASA) by the reductive dephosphorylation of L- aspartyl-4-phosphate	E				30	20	25	75
IAI47_RS01680	364356	366539	2184	+	727	glgB	Chromosome	1,4-alpha-glucan (glycogen) branching enzyme, GH-13-type (EC 2.4.1.18)	Catalyzes the formation of the alpha-1,6-glucosidic linkages in glycogen by scission of a 1,4-alpha-linked oligosaccharide from growing alpha-1,4-glucan chains and the subsequent attachment of the oligosaccharide to the alpha-1,6 position	G				30	19	25	74
IAI47_RS01685	366536	368518	1983	+	660	glgX	Chromosome	Limit dextrin alpha-1,6-maltotetraose-hydrolase (EC 3.2.1.196)	Removes maltotriose and maltotetraose chains that are attached by 1,6-alpha-linkage to the limit dextrin main chain, generating a debranched limit dextrin	G				30	20	25	75
IAI47_RS01690	368529	369821	1293	+	430	glgC	Chromosome	Glucose-1-phosphate adenylyltransferase (EC 2.7.7.27)	Catalyzes the synthesis of ADP-glucose, a sugar donor used in elongation reactions on alpha-glucans	H				29	20	25	74
IAI47_RS01695	369885	371318	1434	+	477	glgA	Chromosome	Glycogen synthase, ADP-glucose transglucosylase (EC 2.4.1.21)	Synthesizes alpha-1,4-glucan chains using ADP-glucose	G				29	19	23	71
IAI47_RS01700	371338	373785	2448	+	815	glgP	Chromosome	Glycogen phosphorylase (EC 2.4.1.1)	Phosphorylase is an important allosteric enzyme in carbohydrate metabolism. Enzymes from different sources differ in their regulatory mechanisms and in their natural substrates. However, all known phosphorylases share catalytic and structural properties	G				30	20	25	75
IAI47_RS01705	374001	374936	936	+	311	mdcR	Chromosome	Malonate utilization transcriptional regulator	Bacterial regulatory helix-turn-helix protein, lysR family	K				30	0	7	37
IAI47_RS01710	374917	375819	903	-	300	mdcH	Chromosome	Malonyl CoA-acyl carrier protein transacylase (EC 2.3.1.39)	Acyl transferase domain	I				30	20	25	75
IAI47_RS01715	375816	376433	618	-	205	mdcG	Chromosome	Malonate decarboxylase holo-[acyl-carrier-protein] synthase (EC 2.7.7.66)	Phosphoribosyl-dephospho-CoA transferase MdcG	H				30	0	8	38
IAI47_RS01720	376435	377394	960	-	319	mdcF	Chromosome	Hypothetical protein MdcF	Membrane transport protein	S				30	20	8	58
IAI47_RS01725	377530	378330	801	-	266	mdcE	Chromosome	Malonate decarboxylase gamma subunit	Malonate decarboxylase gamma subunit (MdcE)	I				30	0	7	37
IAI47_RS01730	378330	379163	834	-	277	mdcD	Chromosome	Malonate decarboxylase beta subunit	beta subunit	I				30	0	8	38
IAI47_RS01735	379156	379455	300	-	99	mdcC	Chromosome	Malonate decarboxylase delta subunit	Subunit of malonate decarboxylase, it is an acyl carrier protein to which acetyl and malonyl thioester residues are bound via a 2'-(5''-phosphoribosyl)-3'-dephospho-CoA prosthetic group and turn over during the catalytic mechanism	C				30	0	8	38
IAI47_RS01740	379464	380324	861	-	286	mdcB	Chromosome	Triphosphoribosyl-dephospho-CoA synthase (EC 2.4.2.52)	Involved in the formation of 2-(5''-phosphoribosyl)-3'- dephosphocoenzyme-A, the prosthetic group of the acyl-carrier protein of the malonate decarboxylase	H				30	0	9	39
IAI47_RS01745	380324	381979	1656	-	551	mdcA	Chromosome	Malonate decarboxylase alpha subunit	Malonate decarboxylase, alpha subunit, transporter	I				29	0	7	36
IAI47_RS01750	382339	383844	1506	-	501	glpD	Chromosome	Aerobic glycerol-3-phosphate dehydrogenase (EC 1.1.5.3)	Belongs to the FAD-dependent glycerol-3-phosphate dehydrogenase family	C				30	20	25	75
IAI47_RS01755	384072	384398	327	+	108	glpE	Chromosome	Thiosulfate sulfurtransferase GlpE (EC 2.8.1.1)	Catalyzes, although with low efficiency, the sulfur transfer reaction from thiosulfate to cyanide	P				30	20	25	75
IAI47_RS01760	384425	385249	825	+	274	glpG	Chromosome	Rhomboid protease GlpG (EC 3.4.21.105)	Rhomboid-type serine protease that catalyzes intramembrane proteolysis	S				30	20	25	75
IAI47_RS01765	385280	386038	759	+	252	glpR	Chromosome	Glycerol-3-phosphate regulon repressor GlpR	Transcriptional regulator	K				30	20	25	75
IAI47_RS01770	386199	388604	2406	+	801	malP	Chromosome	Maltodextrin phosphorylase (EC 2.4.1.1)	Phosphorylase is an important allosteric enzyme in carbohydrate metabolism. Enzymes from different sources differ in their regulatory mechanisms and in their natural substrates. However, all known phosphorylases share catalytic and structural properties	G				30	20	25	75
IAI47_RS01775	388614	390695	2082	+	693	malQ	Chromosome	4-alpha-glucanotransferase (amylomaltase) (EC 2.4.1.25)	4-alpha-glucanotransferase	G				30	20	25	75
IAI47_RS01780	390731	391306	576	-	191	nfuA	Chromosome	[4Fe-4S] cluster carrier protein NfuA	Involved in iron-sulfur cluster biogenesis. Binds a 4Fe- 4S cluster, can transfer this cluster to apoproteins, and thereby intervenes in the maturation of Fe S proteins. Could also act as a scaffold chaperone for damaged Fe S proteins	C				30	20	25	75
IAI47_RS01785	391365	392045	681	-	226	gntX	Chromosome	Competence protein F homolog, phosphoribosyltransferase domain; protein YhgH required for utilization of DNA as sole source of carbon and energy	phosphoribosyltransferase	S				30	20	25	75
IAI47_RS01790	392080	392856	777	+	258	bioH	Chromosome	Pimeloyl-[acyl-carrier protein] methyl ester esterase BioH (EC 3.1.1.85)	The physiological role of BioH is to remove the methyl group introduced by BioC when the pimeloyl moiety is complete. It allows to synthesize pimeloyl-ACP via the fatty acid synthetic pathway through the hydrolysis of the ester bonds of pimeloyl-ACP esters	I				30	20	25	75
IAI47_RS01795	393028	393297	270	+	89	yahO	Chromosome	Putative exported protein precursor	Protein of unknown function (DUF1471)	S				30	20	15	65
IAI47_RS01800	393298	394983	1686	-	561	ycjM	Chromosome	Uncharacterized glycosyltransferase YcjM	Alpha amylase catalytic region	G				30	20	23	73
IAI47_RS01805	395111	397438	2328	-	775	yhgF	Chromosome	Transcription accessory protein (S1 RNA-binding domain)	accessory protein	K				30	20	25	75
IAI47_RS01810	397542	398015	474	-	157	greB	Chromosome	Transcription elongation factor GreB	Necessary for efficient RNA polymerase transcription elongation past template-encoded arresting sites. The arresting sites in DNA have the property of trapping a certain fraction of elongating RNA polymerases that pass through, resulting in locked ternary complexes. Cleavage of the nascent transcript by cleavage factors such as GreA or GreB allows the resumption of elongation from the new 3'termi…	K				30	20	25	75
IAI47_RS01815	398200	398448	249	-	82	-	Chromosome	hypothetical protein	-	-				30	20	22	72
IAI47_RS01820	398986	399705	720	+	239	ompR	Chromosome	Two-component system response regulator OmpR	Response regulators consisting of a CheY-like receiver domain and a winged-helix DNA-binding domain	K				30	20	25	75
IAI47_RS01825	399702	401069	1368	+	455	envZ	Chromosome	Osmolarity sensory histidine kinase EnvZ	Histidine kinase	T				30	20	25	75
IAI47_RS01830	401108	402727	1620	-	539	pckA	Chromosome	Phosphoenolpyruvate carboxykinase [ATP] (EC 4.1.1.49)	Involved in the gluconeogenesis. Catalyzes the conversion of oxaloacetate (OAA) to phosphoenolpyruvate (PEP) through direct phosphoryl transfer between the nucleoside triphosphate and OAA	H				30	20	25	75
IAI47_RS01835	403103	403969	867	-	288	hslO	Chromosome	33 kDa chaperonin HslO	Redox regulated molecular chaperone. Protects both thermally unfolding and oxidatively damaged proteins from irreversible aggregation. Plays an important role in the bacterial defense system toward oxidative stress	O				29	20	25	74
IAI47_RS01840	404019	404420	402	-	133	hslR	Chromosome	Ribosome-associated heat shock protein implicated in the recycling of the 50S subunit (S4 paralog)	Belongs to the HSP15 family	J				30	20	25	75
IAI47_RS01845	404434	405081	648	-	215	yrfG	Chromosome	GMP/IMP nucleotidase YrfG	HAD-superfamily hydrolase, subfamily IA, variant 3	S				30	19	9	58
IAI47_RS01850	405136	407256	2121	-	706	yrfF	Chromosome	IgaA: a membrane protein that prevents overactivation of the Rcs regulatory system	intracellular growth attenuator	S				29	20	23	72
IAI47_RS01855	407663	408226	564	+	187	nudE	Chromosome	ADP compounds hydrolase NudE	catalyzes the formation of D-ribose 5-phosphate from ADP-ribose	L				30	20	25	75
IAI47_RS01860	408298	410847	2550	-	849	mrcA	Chromosome	Multimodular transpeptidase-transglycosylase (EC 2.4.1.129) (EC 3.4.-.-)	penicillin-insensitive transglycosylase catalyzes the formation of linear glycan strands and the penicillin-sensitive transpeptidase catalyzes the cross-linking of the peptide subunits	M				30	20	25	75
IAI47_RS01865	410964	411770	807	+	268	hofM	Chromosome	Type IV pilus biogenesis protein PilM	Type IV pilus assembly protein PilM;	NU				30	20	25	75
IAI47_RS01870	411770	412312	543	+	180	-	Chromosome	Type IV pilus biogenesis protein PilN	Fimbrial assembly family protein	NU				29	20	23	72
IAI47_RS01875	412305	412802	498	+	165	-	Chromosome	FIG00896233: hypothetical protein	-	-				30	19	17	66
IAI47_RS01880	412792	413175	384	+	127	-	Chromosome	hypothetical protein	Protein of unknown function (DUF2531)	S				30	20	19	69
IAI47_RS01885	413225	414385	1161	+	386	pilQ	Chromosome	Type IV pilus biogenesis protein PilQ	to outer membrane competence protein ComE from Haemophilus influenzae and outer membrane protein PilQ involved in type IV pilus production from Pseudomonas aeruginosa	U				30	17	25	72
IAI47_RS01890	414749	415270	522	+	173	aroK	Chromosome	Shikimate kinase I (EC 2.7.1.71)	Catalyzes the specific phosphorylation of the 3-hydroxyl group of shikimic acid using ATP as a cosubstrate	F				30	20	25	75
IAI47_RS01895	415309	416397	1089	+	362	aroB	Chromosome	3-dehydroquinate synthase (EC 4.2.3.4)	Catalyzes the conversion of 3-deoxy-D-arabino- heptulosonate 7-phosphate (DAHP) to dehydroquinate (DHQ)	E				30	20	25	75
IAI47_RS01900	416470	417516	1047	+	348	damX	Chromosome	Septum-associated cell division protein DamX	Cell division protein DamX	D				30	20	25	75
IAI47_RS01905	417610	418425	816	+	271	dam	Chromosome	Methyl-directed repair DNA adenine methylase (EC 2.1.1.72)	Site-specific DNA-methyltransferase (adenine-specific)	H				30	20	25	75
IAI47_RS01910	418493	419176	684	+	227	rpe	Chromosome	Ribulose-phosphate 3-epimerase (EC 5.1.3.1)	Ribulose-phosphate 3-epimerase	G				29	20	25	74
IAI47_RS01915	419160	419837	678	+	225	gph	Chromosome	Phosphoglycolate phosphatase (EC 3.1.3.18)	Catalyzes the dephosphorylation of 2-phosphoglycolate to form glycolate and phosphate	G				30	20	25	75
IAI47_RS01920	419854	420855	1002	+	333	trpS	Chromosome	Tryptophanyl-tRNA synthetase (EC 6.1.1.2)	Tryptophanyl-tRNA synthetase	J				30	20	24	74
IAI47_RS01925	421260	422537	1278	+	425	codA	Chromosome	Cytosine deaminase (EC 3.5.4.1)	Cytosine deaminase	F				30	20	22	72
IAI47_RS01930	422573	423751	1179	-	392	tsgA	Chromosome	Selenite- and tellurite-inducible protein TsgA	Protein TsgA homolog	G				30	20	25	75
IAI47_RS01935	424013	424585	573	+	190	ppiA	Chromosome	Peptidyl-prolyl cis-trans isomerase PpiA precursor (EC 5.2.1.8)	PPIases accelerate the folding of proteins. It catalyzes the cis-trans isomerization of proline imidic peptide bonds in oligopeptides	M				30	20	25	75
IAI47_RS01940	424685	424855	171	+	56	yhfG	Chromosome	hypothetical protein	Protein of unknown function (DUF2559)	S				30	20	22	72
IAI47_RS01945	424845	425438	594	+	197	fic	Chromosome	Cell filamentation protein Fic	Cell filamentation protein Fic	D				30	20	24	74
IAI47_RS01950	425480	426055	576	+	191	pabA	Chromosome	Para-aminobenzoate synthase, amidotransferase component (EC 2.6.1.85)	with TrpE catalyzes the formation of anthranilate and glutamate from chorismate and glutamine	EH				30	20	25	75
IAI47_RS01955	426137	427357	1221	+	406	argD	Chromosome	N-acetylornithine aminotransferase (EC 2.6.1.11) @ N-succinyl-L,L-diaminopimelate aminotransferase (EC 2.6.1.17)	Involved in both the arginine and lysine biosynthetic pathways	E				30	20	25	75
IAI47_RS01960	427359	429434	2076	-	691	yhfK	Chromosome	Uncharacterized protein YhfK	integral membrane protein, YccS YhfK family	S				30	19	25	74
IAI47_RS01965	429492	430124	633	-	210	crp	Chromosome	Cyclic AMP receptor protein	complexes with cyclic AMP and binds to specific DNA sites near the promoter to regulate the transcription of several catabolite-sensitive operons	K				30	20	25	75
IAI47_RS01970	430428	430832	405	+	134	yhfA	Chromosome	Protein YhfA	OsmC family	O				30	20	23	73
IAI47_RS01975	431346	432215	870	-	289	prkB	Chromosome	Phosphoribulokinase homolog, function unknown	Phosphoribulokinase	G				30	19	24	73
IAI47_RS01980	432277	432495	219	-	72	yheU	Chromosome	UPF0270 protein YheU	Belongs to the UPF0270 family	S				30	20	25	75
IAI47_RS01985	432500	433516	1017	-	338	yheT	Chromosome	Putative esterase YheT functionally coupled to phosphoribulokinase homolog	Hydrolase	S				29	20	25	74
IAI47_RS01990	433574	434176	603	+	200	eamB	Chromosome	Transporter, LysE family	LysE type translocator	E				30	20	25	75
IAI47_RS01995	434178	435158	981	-	326	purr3	Chromosome	Transcriptional regulator KPN_00542, LacI family	transcriptional	K				30	20	25	75
IAI47_RS02000	435395	436372	978	+	325	tauA	Chromosome	Taurine ABC transporter, substrate-binding protein TauA	taurine ABC transporter	P				30	20	23	73
IAI47_RS02005	436382	437149	768	+	255	tauB	Chromosome	Taurine ABC transporter, ATP-binding protein TauB	Part of the ABC transporter complex TauABC involved in taurine import. Responsible for energy coupling to the transport system	P				30	20	25	75
IAI47_RS02010	437146	437973	828	+	275	tauC	Chromosome	Taurine ABC transporter, permease protein TauC	binding-protein-dependent transport systems inner membrane component	P				30	20	25	75
IAI47_RS02015	437970	438809	840	+	279	tauD	Chromosome	Alpha-ketoglutarate-dependent taurine dioxygenase (EC 1.14.11.17)	Catalyzes the conversion of taurine (2-aminoethanesulfonate) to sulfite and aminoacetaldehyde concurrently with the conversion of alpha-ketoglutarate to succinate and carbon dioxide	Q				29	20	24	73
IAI47_RS02020	438840	440744	1905	-	634	yheS	Chromosome	Bis-ABC ATPase YheS	ABC transporter	S				30	20	25	75
IAI47_RS02025	440857	441408	552	+	183	kefG	Chromosome	Glutathione-regulated potassium-efflux system ancillary protein KefG	Regulatory subunit of a potassium efflux system that confers protection against electrophiles. Required for full activity of KefB	C				30	20	25	75
IAI47_RS02030	441409	443217	1809	+	602	kefB	Chromosome	Glutathione-regulated potassium-efflux system protein KefB	Pore-forming subunit of a potassium efflux system that confers protection against electrophiles. Catalyzes K( ) H( ) antiport	P				30	20	25	75
IAI47_RS02035	443241	443435	195	+	64	yheV	Chromosome	Cytoplasmic protein, probably associated with glutathione-regulated potassium-efflux	Probable metal-binding protein (DUF2387)	S				30	20	25	75
IAI47_RS02040	443633	444199	567	+	188	slyD	Chromosome	FKBP-type peptidyl-prolyl cis-trans isomerase SlyD (EC 5.2.1.8)	peptidyl-prolyl cis-trans isomerase	G				30	20	25	75
IAI47_RS02045	444295	444513	219	-	72	slyX	Chromosome	Protein SlyX	Belongs to the SlyX family	S				30	20	25	75
IAI47_RS02050	444783	445628	846	+	281	fkpA	Chromosome	FKBP-type peptidyl-prolyl cis-trans isomerase FkpA precursor (EC 5.2.1.8)	Peptidyl-prolyl cis-trans	M				30	20	25	75
IAI47_RS02055	445795	446517	723	+	240	yheO	Chromosome	YheO-like PAS domain	YheO domain protein	S				30	20	25	75
IAI47_RS02060	446517	446903	387	+	128	tusD	Chromosome	tRNA 5-methylaminomethyl-2-thiouridine synthase subunit TusD	Part of a sulfur-relay system required for 2-thiolation of 5-methylaminomethyl-2-thiouridine (mnm(5)s(2)U) at tRNA wobble positions. Accepts sulfur from TusA and transfers it in turn to TusE	J				30	20	24	74
IAI47_RS02065	446903	447262	360	+	119	tusC	Chromosome	tRNA 5-methylaminomethyl-2-thiouridine synthase subunit TusC	Belongs to the DsrF TusC family	P				29	20	25	74
IAI47_RS02070	447272	447559	288	+	95	tusB	Chromosome	tRNA 5-methylaminomethyl-2-thiouridine synthase subunit TusB	Part of a sulfur-relay system required for 2-thiolation of 5-methylaminomethyl-2-thiouridine (mnm(5)s(2)U) at tRNA wobble positions	P				30	20	25	75
IAI47_RS02075	447684	448058	375	+	124	rpsL	Chromosome	SSU ribosomal protein S12p (S23e)	Interacts with and stabilizes bases of the 16S rRNA that are involved in tRNA selection in the A site and with the mRNA backbone. Located at the interface of the 30S and 50S subunits, it traverses the body of the 30S subunit contacting proteins on the other side and probably holding the rRNA structure together. The combined cluster of proteins S8, S12 and S17 appears to hold together the shoulder…	J				30	20	25	75
IAI47_RS02080	448155	448625	471	+	156	rpsG	Chromosome	SSU ribosomal protein S7p (S5e)	One of the primary rRNA binding proteins, it binds directly to 16S rRNA where it nucleates assembly of the head domain of the 30S subunit. Is located at the subunit interface close to the decoding center, probably blocks exit of the E-site tRNA	J				30	20	25	75
IAI47_RS02085	448713	450827	2115	+	704	fusA	Chromosome	Translation elongation factor G	Catalyzes the GTP-dependent ribosomal translocation step during translation elongation. During this step, the ribosome changes from the pre-translocational (PRE) to the post- translocational (POST) state as the newly formed A-site-bound peptidyl-tRNA and P-site-bound deacylated tRNA move to the P and E sites, respectively. Catalyzes the coordinated movement of the two tRNA molecules, the mRNA and…	J				29	20	25	74
IAI47_RS02090	450896	452080	1185	+	394	tuf	Chromosome	Translation elongation factor Tu	GTP-dependent binding of aminoacyl-tRNA to the A-site of ribosomes during protein biosynthesis	J				30	20	25	75
IAI47_RS02095	452252	452446	195	+	64	bfd	Chromosome	Bacterioferritin-associated ferredoxin	BFD domain protein	P				30	20	25	75
IAI47_RS02100	452546	453019	474	+	157	bfr	Chromosome	Bacterioferritin (EC 1.16.3.1)	Iron-storage protein, whose ferroxidase center binds Fe(2 ) ions, oxidizes them by dioxygen to Fe(3 ), and participates in the subsequent Fe(3 ) oxide mineral core formation within the central cavity of the protein complex	P				30	20	25	75
IAI47_RS02105	453006	453779	774	-	257	outO	Chromosome	Leader peptidase (Prepilin peptidase) (EC 3.4.23.43) / N-methyltransferase (EC 2.1.1.-)	Cleaves type-4 fimbrial leader sequence and methylates the N-terminal (generally Phe) residue	M				30	20	22	72
IAI47_RS02110	454173	454484	312	+	103	rpsJ	Chromosome	SSU ribosomal protein S10p (S20e)	Involved in the binding of tRNA to the ribosomes	J				30	20	25	75
IAI47_RS02115	454517	455146	630	+	209	rplC	Chromosome	LSU ribosomal protein L3p (L3e)	One of the primary rRNA binding proteins, it binds directly near the 3'-end of the 23S rRNA, where it nucleates assembly of the 50S subunit	J				30	20	25	75
IAI47_RS02120	455157	455762	606	+	201	rplD	Chromosome	LSU ribosomal protein L4p (L1e)	Forms part of the polypeptide exit tunnel	J				30	20	25	75
IAI47_RS02125	455759	456061	303	+	100	rplW	Chromosome	LSU ribosomal protein L23p (L23Ae)	One of the early assembly proteins it binds 23S rRNA. One of the proteins that surrounds the polypeptide exit tunnel on the outside of the ribosome. Forms the main docking site for trigger factor binding to the ribosome	J				30	20	25	75
IAI47_RS02130	456079	456900	822	+	273	rplB	Chromosome	LSU ribosomal protein L2p (L8e)	One of the primary rRNA binding proteins. Required for association of the 30S and 50S subunits to form the 70S ribosome, for tRNA binding and peptide bond formation. It has been suggested to have peptidyltransferase activity	J				30	20	25	75
IAI47_RS02135	456917	457195	279	+	92	rpsS	Chromosome	SSU ribosomal protein S19p (S15e)	Protein S19 forms a complex with S13 that binds strongly to the 16S ribosomal RNA	J				30	20	25	75
IAI47_RS02140	457209	457541	333	+	110	rplV	Chromosome	LSU ribosomal protein L22p (L17e)	The globular domain of the protein is located near the polypeptide exit tunnel on the outside of the subunit, while an extended beta-hairpin is found that lines the wall of the exit tunnel in the center of the 70S ribosome	J				30	20	25	75
IAI47_RS02145	457559	458257	699	+	232	rpsC	Chromosome	SSU ribosomal protein S3p (S3e)	Binds the lower part of the 30S subunit head. Binds mRNA in the 70S ribosome, positioning it for translation	J				30	20	25	75
IAI47_RS02150	458270	458680	411	+	136	rplP	Chromosome	LSU ribosomal protein L16p (L10e)	Binds 23S rRNA and is also seen to make contacts with the A and possibly P site tRNAs	J				30	20	25	75
IAI47_RS02155	458680	458871	192	+	63	rpmC	Chromosome	LSU ribosomal protein L29p (L35e)	ribosomal protein L29	J				30	20	25	75
IAI47_RS02160	458871	459125	255	+	84	rpsQ	Chromosome	SSU ribosomal protein S17p (S11e)	One of the primary rRNA binding proteins, it binds specifically to the 5'-end of 16S ribosomal RNA	J				30	20	25	75
IAI47_RS02165	459514	460866	1353	+	450	atzB	Chromosome	Guanine deaminase (EC 3.5.4.3); Hydroxydechloroatrazine ethylaminohydrolase (EC 3.5.99.3)	Amidohydrolase family	F				30	20	25	75
IAI47_RS02170	461115	461486	372	+	123	rplN	Chromosome	LSU ribosomal protein L14p (L23e)	Binds to 23S rRNA. Forms part of two intersubunit bridges in the 70S ribosome	J				30	20	25	75
IAI47_RS02175	461497	461811	315	+	104	rplX	Chromosome	LSU ribosomal protein L24p (L26e)	One of the proteins that surrounds the polypeptide exit tunnel on the outside of the subunit	J				30	20	25	75
IAI47_RS02180	461826	462365	540	+	179	rplE	Chromosome	LSU ribosomal protein L5p (L11e)	This is 1 of the proteins that binds and probably mediates the attachment of the 5S RNA into the large ribosomal subunit, where it forms part of the central protuberance. In the 70S ribosome it contacts protein S13 of the 30S subunit (bridge B1b), connecting the 2 subunits	J				30	20	25	75
IAI47_RS02185	462380	462685	306	+	101	rpsN	Chromosome	SSU ribosomal protein S14p (S29e) @ SSU ribosomal protein S14p (S29e), zinc-independent	Binds 16S rRNA, required for the assembly of 30S particles and may also be responsible for determining the conformation of the 16S rRNA at the A site	J				30	20	25	75
IAI47_RS02190	462718	463110	393	+	130	rpsH	Chromosome	SSU ribosomal protein S8p (S15Ae)	One of the primary rRNA binding proteins, it binds directly to 16S rRNA central domain where it helps coordinate assembly of the platform of the 30S subunit	J				30	20	25	75
IAI47_RS02195	463124	463657	534	+	177	rplF	Chromosome	LSU ribosomal protein L6p (L9e)	This protein binds to the 23S rRNA, and is important in its secondary structure. It is located near the subunit interface in the base of the L7 L12 stalk, and near the tRNA binding site of the peptidyltransferase center	J				30	20	25	75
IAI47_RS02200	463667	464020	354	+	117	rplR	Chromosome	LSU ribosomal protein L18p (L5e)	This is one of the proteins that binds and probably mediates the attachment of the 5S RNA into the large ribosomal subunit, where it forms part of the central protuberance	J				30	20	25	75
IAI47_RS02205	464035	464535	501	+	166	rpsE	Chromosome	SSU ribosomal protein S5p (S2e)	Located at the back of the 30S subunit body where it stabilizes the conformation of the head with respect to the body	J				30	20	25	75
IAI47_RS02210	464541	464720	180	+	59	rpmD	Chromosome	LSU ribosomal protein L30p (L7e)	Ribosomal protein L30	J				30	20	25	75
IAI47_RS02215	464724	465158	435	+	144	rplO	Chromosome	LSU ribosomal protein L15p (L27Ae)	Binds to the 23S rRNA	J				30	20	25	75
IAI47_RS02220	465166	466497	1332	+	443	secY	Chromosome	Protein translocase subunit SecY	The central subunit of the protein translocation channel SecYEG. Consists of two halves formed by TMs 1-5 and 6-10. These two domains form a lateral gate at the front which open onto the bilayer between TMs 2 and 7, and are clamped together by SecE at the back. The channel is closed by both a pore ring composed of hydrophobic SecY resides and a short helix (helix 2A) on the extracellular side of …	U				30	20	25	75
IAI47_RS02225	466530	466646	117	+	38	rpmJ	Chromosome	LSU ribosomal protein L36p @ LSU ribosomal protein L36p, zinc-dependent	Belongs to the bacterial ribosomal protein bL36 family	J				30	20	24	74
IAI47_RS02230	466793	467149	357	+	118	rpsM	Chromosome	SSU ribosomal protein S13p (S18e)	Located at the top of the head of the 30S subunit, it contacts several helices of the 16S rRNA. In the 70S ribosome it contacts the 23S rRNA (bridge B1a) and protein L5 of the 50S subunit (bridge B1b), connecting the 2 subunits	J				30	20	25	75
IAI47_RS02235	467166	467555	390	+	129	rpsK	Chromosome	SSU ribosomal protein S11p (S14e)	Located on the platform of the 30S subunit, it bridges several disparate RNA helices of the 16S rRNA. Forms part of the Shine-Dalgarno cleft in the 70S ribosome	J				30	20	25	75
IAI47_RS02240	467589	468209	621	+	206	rpsD	Chromosome	SSU ribosomal protein S4p (S9e) @ SSU ribosomal protein S4p (S9e), zinc-independent	One of the primary rRNA binding proteins, it binds directly to 16S rRNA where it nucleates assembly of the body of the 30S subunit	J				30	19	25	74
IAI47_RS02245	468235	469224	990	+	329	rpoA	Chromosome	DNA-directed RNA polymerase alpha subunit (EC 2.7.7.6)	DNA-dependent RNA polymerase catalyzes the transcription of DNA into RNA using the four ribonucleoside triphosphates as substrates	K				30	20	25	75
IAI47_RS02250	469265	469651	387	+	128	rplQ	Chromosome	LSU ribosomal protein L17p	Ribosomal protein L17	J				30	20	25	75
IAI47_RS02255	469747	470118	372	+	123	yhdN	Chromosome	Uncharacterized protein YhdN	Domain of unknown function (DUF1992)	S				30	19	25	74
IAI47_RS02260	470119	470535	417	+	138	zntR	Chromosome	Transcriptional regulator ZntR, MerR family	transcriptional	K				30	20	25	75
IAI47_RS02265	470595	470882	287	+	95	arfA	Chromosome	alternative ribosome-rescue factor A	Domain of unknown function	S				12	0	0	12
IAI47_RS02270	470829	471239	411	-	136	mscL	Chromosome	Large-conductance mechanosensitive channel	Channel that opens in response to stretch forces in the membrane lipid bilayer. May participate in the regulation of osmotic pressure changes within the cell	M				30	20	25	75
IAI47_RS02275	471364	472740	1377	-	458	trkA	Chromosome	Trk potassium uptake system protein TrkA	found to be peripherally associated with the inner membrane in Escherichia coli	P				30	20	25	75
IAI47_RS02280	472759	474060	1302	-	433	sun	Chromosome	16S rRNA (cytosine(967)-C(5))-methyltransferase (EC 2.1.1.176)	Specifically methylates the cytosine at position 967 (m5C967) of 16S rRNA	J				30	20	25	75
IAI47_RS02285	474110	475054	945	-	314	fmt	Chromosome	Methionyl-tRNA formyltransferase (EC 2.1.2.9)	Attaches a formyl group to the free amino group of methionyl-tRNA(fMet). The formyl group appears to play a dual role in the initiator identity of N-formylmethionyl-tRNA by promoting its recognition by IF2 and preventing the misappropriation of this tRNA by the elongation apparatus	J				30	20	25	75
IAI47_RS02290	475075	475587	513	-	170	def	Chromosome	Peptide deformylase (EC 3.5.1.88)	Removes the formyl group from the N-terminal Met of newly synthesized proteins. Requires at least a dipeptide for an efficient rate of reaction. N-terminal L-methionine is a prerequisite for activity but the enzyme has broad specificity at other positions	J				30	20	25	75
IAI47_RS02295	475703	476827	1125	+	374	smf	Chromosome	Rossmann fold nucleotide-binding protein Smf possibly involved in DNA uptake	DNA protecting protein DprA	LU				30	19	25	74
IAI47_RS02300	476799	477272	474	+	157	smg	Chromosome	Protein of unknown function Smg	Belongs to the Smg family	S				30	20	25	75
IAI47_RS02305	477297	477845	549	+	182	yrdD	Chromosome	Uncharacterized protein YrdD	DNA topoisomerase type IA zn finger domain protein	L				29	20	24	73
IAI47_RS02310	477849	478421	573	+	190	tsaC	Chromosome	Threonylcarbamoyl-AMP synthase (EC 2.7.7.87)	Required for the formation of a threonylcarbamoyl group on adenosine at position 37 (t(6)A37) in tRNAs that read codons beginning with adenine. Catalyzes the conversion of L-threonine, HCO(3)(-) CO(2) and ATP to give threonylcarbamoyl-AMP (TC-AMP) as the acyladenylate intermediate, with the release of diphosphate	J				30	20	25	75
IAI47_RS02315	478425	479243	819	+	272	aroE	Chromosome	Shikimate 5-dehydrogenase I alpha (EC 1.1.1.25)	Involved in the biosynthesis of the chorismate, which leads to the biosynthesis of aromatic amino acids. Catalyzes the reversible NADPH linked reduction of 3-dehydroshikimate (DHSA) to yield shikimate (SA)	E				30	20	25	75
IAI47_RS02320	479240	479497	258	+	85	yrdB	Chromosome	Uncharacterized protein YrdB	Protein of unknown function (DUF1488)	S				30	20	23	73
IAI47_RS02325	479464	480018	555	-	184	yrdA	Chromosome	Protein YrdA	Hexapeptide repeat of succinyl-transferase	S				30	20	25	75
IAI47_RS02330	480510	482056	1547	+		-	Chromosome	16S ribosomal RNA	-	-				-	-	-	-
IAI47_RS02335	482139	482213	75	+		-	Chromosome	tRNA-Glu	-	-				-	-	-	-
IAI47_RS02340	482435	485369	2935	+		-	Chromosome	23S ribosomal RNA	-	-				-	-	-	-
IAI47_RS02345	485549	485670	122	+		rrf	Chromosome	5S rRNA ## 5S ribosomal RNA	-	-				-	-	-	-
IAI47_RS02350	485682	485757	76	+		-	Chromosome	tRNA-Thr	-	-				-	-	-	-
IAI47_RS02355	485789	485910	122	+		rrf	Chromosome	5S rRNA ## 5S ribosomal RNA	-	-				-	-	-	-
IAI47_RS02360	486129	486890	762	-	253	yhdZ	Chromosome	Amino acid ABC transporter, ATP-binding protein YhdZ	ABC transporter	E				-	-	-	-
IAI47_RS02365	486899	487999	1101	-	366	yhdY	Chromosome	Amino acid ABC transporter, permease protein 2, YhdY	amino acid ABC transporter	P				30	19	25	74
IAI47_RS02370	488015	489193	1179	-	392	aapQ	Chromosome	Amino acid ABC transporter, permease protein 1, YhdX	amino acid ABC transporter	P				30	19	25	74
IAI47_RS02375	489261	490286	1026	-	341	aapJ	Chromosome	Amino acid ABC transporter, substrate-binding protein YhdW	Belongs to the bacterial solute-binding protein 3 family	ET				30	19	25	74
IAI47_RS02380	490833	491129	297	-	98	fis	Chromosome	DNA-binding protein Fis	Activates ribosomal RNA transcription. Plays a direct role in upstream activation of rRNA promoters	K				30	20	25	75
IAI47_RS02385	491153	492118	966	-	321	dusB	Chromosome	tRNA-dihydrouridine synthase DusB	Catalyzes the synthesis of 5,6-dihydrouridine (D), a modified base found in the D-loop of most tRNAs, via the reduction of the C5-C6 double bond in target uridines	J				30	20	25	75
IAI47_RS02390	492486	493367	882	-	293	prmA	Chromosome	Ribosomal protein L11 methyltransferase	Methylates ribosomal protein L11	J				30	20	25	75
IAI47_RS02395	493384	494829	1446	-	481	panF	Chromosome	Pantothenate:Na+ symporter (TC 2.A.21.1.1)	Belongs to the sodium solute symporter (SSF) (TC 2.A.21) family	H				30	20	24	74
IAI47_RS02400	494819	495061	243	-	80	yhdT	Chromosome	Uncharacterized protein YhdT	Protein of unknown function (DUF997)	S				30	20	24	74
IAI47_RS02405	495133	496482	1350	-	449	accC	Chromosome	Biotin carboxylase of acetyl-CoA carboxylase (EC 6.3.4.14)	An AccC homodimer forms the biotin carboxylase subunit of the acetyl CoA carboxylase, an enzyme that catalyzes the formation of malonyl-CoA, which in turn controls the rate of fatty acid metabolism	I				30	20	25	75
IAI47_RS02410	496494	496955	462	-	153	accB	Chromosome	Biotin carboxyl carrier protein of acetyl-CoA carboxylase	first, biotin carboxylase catalyzes the carboxylation of the carrier protein and then the transcarboxylase transfers the carboxyl group to form malonyl-CoA	I				30	20	25	75
IAI47_RS02415	496981	497433	453	-	150	aroQ	Chromosome	3-dehydroquinate dehydratase II (EC 4.2.1.10)	Catalyzes a trans-dehydration via an enolate intermediate	E				30	20	25	75
IAI47_RS02420	497666	498271	606	-	201	msrQ	Chromosome	Protein-methionine-sulfoxide reductase heme-binding subunit MsrQ	Part of the MsrPQ system that repairs oxidized periplasmic proteins containing methionine sulfoxide residues (Met-O), using respiratory chain electrons. Thus protects these proteins from oxidative-stress damage caused by reactive species of oxygen and chlorine generated by the host defense mechanisms. MsrPQ is essential for the maintenance of envelope integrity under bleach stress, rescuing a wid…	C				30	20	25	75
IAI47_RS02425	498272	499276	1005	-	334	msrP	Chromosome	Protein-methionine-sulfoxide reductase catalytic subunit MsrP	Part of the MsrPQ system that repairs oxidized periplasmic proteins containing methionine sulfoxide residues (Met-O), using respiratory chain electrons. Thus protects these proteins from oxidative-stress damage caused by reactive species of oxygen and chlorine generated by the host defense mechanisms. MsrPQ is essential for the maintenance of envelope integrity under bleach stress, rescuing a wid…	C				30	20	24	74
IAI47_RS02430	499561	501510	1950	+	649	csrD	Chromosome	RNase E specificity factor CsrD	may function to targate RNase E to specific RNA molecules	T				29	20	24	73
IAI47_RS02435	501821	502864	1044	+	347	mreB	Chromosome	Rod shape-determining protein MreB	Rod shape-determining protein	D				30	20	25	75
IAI47_RS02440	503013	504032	1020	+	339	mreC	Chromosome	Rod shape-determining protein MreC	Involved in formation and maintenance of cell shape	M				30	20	25	75
IAI47_RS02445	504029	504517	489	+	162	mreD	Chromosome	Rod shape-determining protein MreD	Involved in formation of the rod shape of the cell. May also contribute to regulation of formation of penicillin-binding proteins	M				30	20	25	75
IAI47_RS02450	504526	505119	594	+	197	yhdE	Chromosome	Septum formation protein Maf	overexpression in Bacillus subtilis inhibits septation in the dividing cell	D				30	20	25	75
IAI47_RS02455	505109	506578	1470	+	489	rng	Chromosome	Ribonuclease G	Involved in the processing of the 5'end of 16S rRNA	J				30	20	25	75
IAI47_RS02460	506729	510568	3840	+	1279	yhdP	Chromosome	Uncharacterized protein YhdP	Protein of unknown function	S				29	20	25	74
IAI47_RS02465	510633	512078	1446	+	481	tldD	Chromosome	TldD protein, part of TldE/TldD proteolytic complex	Responsible for the proteolytic maturation of the E. coli pMccB17 plasmid-encoded microcin B17, an exported protein that targets the essential topoisomerase II DNA gyrase	S				30	20	25	75
IAI47_RS02470	512112	513029	918	-	305	aaeR	Chromosome	Transcriptional regulator AaeR, LysR family	Transcriptional regulator	K				30	20	25	75
IAI47_RS02475	513262	513465	204	+	67	aaeX	Chromosome	AaeX protein, function unknown	the gene is a member of the aaeXAB operon	S				30	20	25	75
IAI47_RS02480	513473	514405	933	+	310	aaeA	Chromosome	AaeAB efflux system for hydroxylated, aromatic carboxylic acids, membrane fusion component AaeA	P-hydroxybenzoic acid efflux pump subunit AaeA	V				30	20	25	75
IAI47_RS02485	514415	516367	1953	+	650	aaeB	Chromosome	AaeAB efflux system for hydroxylated, aromatic carboxylic acids, inner membrane subunit AaeB	Forms an efflux pump with AaeA. Could function as a metabolic relief valve, allowing to eliminate certain compounds when they accumulate to high levels in the cell	U				30	19	25	74
IAI47_RS02490	516481	517932	1452	+	483	gabD	Chromosome	Succinate-semialdehyde dehydrogenase [NAD(P)+] (EC 1.2.1.16)	Catalyzes the formation of succinate from succinate semialdehyde	C				30	20	25	75
IAI47_RS02495	517990	518259	270	+	89	yhcO	Chromosome	Barstar, ribonuclease (Barnase) inhibitor	(barnase) inhibitor	K				30	19	25	74
IAI47_RS02500	518325	518588	264	-	87	yhcN	Chromosome	probable exported protein YPO3518	Protein of unknown function (DUF1471)	S				30	20	25	75
IAI47_RS02505	518681	518947	267	-	88	-	Chromosome	probable exported protein YPO3518	Protein of unknown function (DUF1471)	S				30	20	25	75
IAI47_RS02510	519036	519299	264	-	87	yhcN	Chromosome	probable exported protein YPO3518	Protein of unknown function (DUF1471)	S				30	20	25	75
IAI47_RS02515	519774	520244	471	-	156	argR	Chromosome	Arginine pathway regulatory protein ArgR, repressor of arg regulon	Regulates arginine biosynthesis genes	K				30	20	25	75
IAI47_RS02520	520685	521623	939	+	312	mdh	Chromosome	Malate dehydrogenase (EC 1.1.1.37)	Catalyzes the reversible oxidation of malate to oxaloacetate	C				30	19	25	74
IAI47_RS02525	521673	525002	3330	-	1109	yjeP	Chromosome	Miniconductance mechanosensitive channel MscM	mechanosensitive	M				30	20	25	75
IAI47_RS02530	525017	525916	900	-	299	psd	Chromosome	Phosphatidylserine decarboxylase (EC 4.1.1.65)	Belongs to the phosphatidylserine decarboxylase family. PSD-B subfamily. Prokaryotic type I sub-subfamily	I				29	20	25	74
IAI47_RS02535	526088	527137	1050	-	349	rsgA	Chromosome	Ribosome small subunit biogenesis RbfA-release protein RsgA	One of several proteins that assist in the late maturation steps of the functional core of the 30S ribosomal subunit. Helps release RbfA from mature subunits. May play a role in the assembly of ribosomal proteins into the subunit. Circularly permuted GTPase that catalyzes slow GTP hydrolysis, GTPase activity is stimulated by the 30S ribosomal subunit	S				30	19	25	74
IAI47_RS02540	527239	527787	549	+	182	orn	Chromosome	3'-to-5' oligoribonuclease (orn)	3'-to-5' exoribonuclease specific for small oligoribonucleotides	L				29	20	25	74
IAI47_RS02545	527942	528017	76	+		-	Chromosome	tRNA-Gly	-	-				-	-	-	-
IAI47_RS02550	528046	528121	76	+		-	Chromosome	tRNA-Gly	-	-				-	-	-	-
IAI47_RS02555	528148	528223	76	+		-	Chromosome	tRNA-Gly	-	-				-	-	-	-
IAI47_RS02560	528572	529657	1086	-	361	queG	Chromosome	Epoxyqueuosine reductase (EC 1.17.99.6) QueG	Catalyzes the conversion of epoxyqueuosine (oQ) to queuosine (Q), which is a hypermodified base found in the wobble positions of tRNA(Asp), tRNA(Asn), tRNA(His) and tRNA(Tyr)	C				30	20	25	75
IAI47_RS02565	529710	531230	1521	+	506	nnrD	Chromosome	NAD(P)H-hydrate epimerase (EC 5.1.99.6) / ADP-dependent (S)-NAD(P)H-hydrate dehydratase (EC 4.2.1.136)	Bifunctional enzyme that catalyzes the epimerization of the S- and R-forms of NAD(P)HX and the dehydration of the S-form of NAD(P)HX at the expense of ADP, which is converted to AMP. This allows the repair of both epimers of NAD(P)HX, a damaged form of NAD(P)H that is a result of enzymatic or heat-dependent hydration	H				30	20	25	75
IAI47_RS02570	531227	531703	477	+	158	yjeE	Chromosome	tRNA threonylcarbamoyladenosine biosynthesis protein TsaE	possibly involved in cell wall synthesis	S				30	20	25	75
IAI47_RS02575	531700	533370	1671	+	556	amiB	Chromosome	N-acetylmuramoyl-L-alanine amidase (EC 3.5.1.28)	N-acetylmuramoyl-L-alanine amidase	M				30	20	25	75
IAI47_RS02580	533417	535282	1866	+	621	mutL	Chromosome	DNA mismatch repair protein MutL	This protein is involved in the repair of mismatches in DNA. It is required for dam-dependent methyl-directed DNA mismatch repair. May act as a molecular matchmaker , a protein that promotes the formation of a stable complex between two or more DNA-binding proteins in an ATP-dependent manner without itself being part of a final effector complex	L				29	20	25	74
IAI47_RS02585	535275	536225	951	+	316	miaA	Chromosome	tRNA dimethylallyltransferase (EC 2.5.1.75)	Catalyzes the transfer of a dimethylallyl group onto the adenine at position 37 in tRNAs that read codons beginning with uridine, leading to the formation of N6-(dimethylallyl)adenosine (i(6)A)	H				30	20	25	75
IAI47_RS02590	536329	536643	315	+	104	hfq	Chromosome	RNA-binding protein Hfq	RNA chaperone that binds small regulatory RNA (sRNAs) and mRNAs to facilitate mRNA translational regulation in response to envelope stress, environmental stress and changes in metabolite concentrations. Also binds with high specificity to tRNAs	J				30	20	25	75
IAI47_RS02595	536715	537995	1281	+	426	hflX	Chromosome	Ribosome LSU-associated GTP-binding protein HflX	GTPase that associates with the 50S ribosomal subunit and may have a role during protein synthesis or ribosome biogenesis	S				29	20	24	73
IAI47_RS02600	538220	539458	1239	+	412	hflK	Chromosome	HflK protein	HflC and HflK could encode or regulate a protease	O				29	20	25	74
IAI47_RS02605	539462	540466	1005	+	334	hflC	Chromosome	HflC protein	HflC and HflK could regulate a protease	O				29	20	25	74
IAI47_RS02610	540493	540723	231	+	76	yjeT	Chromosome	Putative inner membrane protein YjeT (clustered with HflC)	Uncharacterized protein conserved in bacteria (DUF2065)	S				30	20	25	75
IAI47_RS02615	540888	542186	1299	+	432	purA	Chromosome	Adenylosuccinate synthetase (EC 6.3.4.4)	Plays an important role in the de novo pathway of purine nucleotide biosynthesis. Catalyzes the first committed step in the biosynthesis of AMP from IMP	F				30	20	25	75
IAI47_RS02620	542405	542848	444	+	147	nsrR	Chromosome	Nitrite-sensitive transcriptional repressor NsrR	Negatively regulates the transcription of genes upregulated by nitrosative stress	K				30	20	25	75
IAI47_RS02625	542865	545354	2490	+	829	rnr	Chromosome	3'-to-5' exoribonuclease RNase R	3'-5' exoribonuclease that releases 5'-nucleoside monophosphates and is involved in maturation of structured RNAs	J				30	19	25	74
IAI47_RS02630	545423	546157	735	+	244	rlmB	Chromosome	23S rRNA (guanosine(2251)-2'-O)-methyltransferase (EC 2.1.1.185)	Belongs to the class IV-like SAM-binding methyltransferase superfamily. RNA methyltransferase TrmH family. RlmB subfamily	J				30	19	25	74
IAI47_RS02635	546378	548006	1629	+	542	aidB	Chromosome	Alkylation response protein AidB, acyl-CoA dehydrogenase family	Catalyzes the formation of 3-methylcrotonyl-CoA from isovaleryl-CoA	I				29	20	24	73
IAI47_RS02640	547980	548306	327	-	108	bsmA	Chromosome	Lipoprotein BsmA	In Escherichia coli, mutation of this gene affects biofilm maturation, stress response, and motility	S				30	20	25	75
IAI47_RS02645	548363	550294	1932	-	643	-	Chromosome	Methyl-accepting chemotaxis protein	chemotaxis protein	NT				30	20	23	73
IAI47_RS02650	550454	551203	750	+	249	yjfP	Chromosome	YjfP protein	esterase activity towards palmitoyl-CoA and pNP-butyrate in vitro	S				30	20	24	74
IAI47_RS02655	551253	551459	207	-	68	-	Chromosome	hypothetical protein	-	-				30	0	22	52
IAI47_RS02660	551864	552259	396	+	131	rpsF	Chromosome	SSU ribosomal protein S6p	Binds together with S18 to 16S ribosomal RNA	J				30	20	25	75
IAI47_RS02665	552266	552583	318	+	105	priB	Chromosome	Primosomal replication protein N	Binds single-stranded DNA at the primosome assembly site (PAS)	L				30	20	25	75
IAI47_RS02670	552588	552815	228	+	75	rpsR	Chromosome	SSU ribosomal protein S18p @ SSU ribosomal protein S18p, zinc-independent	Binds as a heterodimer with protein S6 to the central domain of the 16S rRNA, where it helps stabilize the platform of the 30S subunit	J				30	20	24	74
IAI47_RS02675	552855	553304	450	+	149	rplI	Chromosome	LSU ribosomal protein L9p	Binds to the 23S rRNA	J				30	20	25	75
IAI47_RS02680	553387	553944	558	-	185	ytfB	Chromosome	Uncharacterized protein YtfB	Opacity-associated protein A	M				30	20	25	75
IAI47_RS02685	554282	554902	621	+	206	fklB	Chromosome	FKBP-type peptidyl-prolyl cis-trans isomerase FklB (EC 5.2.1.8)	Peptidyl-prolyl cis-trans	O				30	20	24	74
IAI47_RS02690	554947	556890	1944	-	647	cpdB	Chromosome	2',3'-cyclic-nucleotide 2'-phosphodiesterase (EC 3.1.4.16) / 3'-nucleotidase (EC 3.1.3.6)	Belongs to the 5'-nucleotidase family	F				30	20	25	75
IAI47_RS02695	557186	557929	744	+	247	cysQ	Chromosome	3'(2'),5'-bisphosphate nucleotidase (EC 3.1.3.7)	nucleotidase	P				30	20	25	75
IAI47_RS02700	557986	558543	558	-	185	ytfJ	Chromosome	Uncharacterized protein YtfJ	Bacterial protein of unknown function (YtfJ_HI0045)	S				30	20	24	74
IAI47_RS02705	558858	559064	207	+	68	ytfK	Chromosome	Uncharacterized protein YtfK	Protein of unknown function (DUF1107)	S				30	20	25	75
IAI47_RS02710	559244	560566	1323	-	440	ytfL	Chromosome	UPF0053 inner membrane protein YtfL	Domain of unknown function DUF21	P				30	20	25	75
IAI47_RS02715	561058	562797	1740	+	579	ytfM	Chromosome	Outer membrane component of TAM transport system	membrane	M				30	20	25	75
IAI47_RS02720	562794	566561	3768	+	1255	ytfN	Chromosome	Inner membrane component of TAM transport system	TamB, inner membrane protein subunit of TAM complex	S				30	20	24	74
IAI47_RS02725	566564	566917	354	+	117	ytfP	Chromosome	UPF0131 protein YtfP	AIG2 family	S				30	20	25	75
IAI47_RS02730	566977	567507	531	-	176	ppa	Chromosome	Inorganic pyrophosphatase (EC 3.6.1.1)	Catalyzes the hydrolysis of inorganic pyrophosphate (PPi) forming two phosphate ions	C				30	20	25	75
IAI47_RS02735	567608	568057	450	-	149	yeaL	Chromosome	UPF0756 membrane protein YeaL	UPF0756 membrane protein	S				30	20	25	75
IAI47_RS02740	568119	568529	411	-	136	-	Chromosome	hypothetical protein	Lysozyme inhibitor LprI	S				30	20	21	71
IAI47_RS02745	568698	570257	1560	+	519	-	Chromosome	Methyl-accepting chemotaxis sensor/transducer protein	methyl-accepting chemotaxis protein	NT				30	20	25	75
IAI47_RS02750	570317	571324	1008	-	335	fbp	Chromosome	Fructose-1,6-bisphosphatase, type I (EC 3.1.3.11)	D-fructose-1,6-bisphosphate 1-phosphohydrolase class 1	G				30	20	25	75
IAI47_RS02755	571493	572845	1353	+	450	mpl	Chromosome	UDP-N-acetylmuramate:L-alanyl-gamma-D-glutamyl-meso-diaminopimelate ligase (EC 6.3.2.-)	Reutilizes the intact tripeptide L-alanyl-gamma-D- glutamyl-meso-diaminopimelate by linking it to UDP-N- acetylmuramate	M				30	20	25	75
IAI47_RS02760	572976	573521	546	-	181	yjgA	Chromosome	UPF0307 protein YjgA	Belongs to the UPF0307 family	S				30	20	25	75
IAI47_RS02765	573624	574976	1353	+	450	pmbA	Chromosome	TldE protein, part of TldE/TldD proteolytic complex	Protease involved in proteolytic processing of the antibiotic Microcin B17 and in sensitivity to the DNA gyrase inhibitor LetD	S				30	20	25	75
IAI47_RS02770	575039	575425	387	+	128	cybC	Chromosome	Soluble cytochrome b562	cytochrome b562	C				30	20	21	71
IAI47_RS02775	575720	576055	336	+	111	-	Chromosome	Uncharacterized protein STM4440	PRD domain protein	S				30	20	25	75
IAI47_RS02780	576069	576425	357	+	118	-	Chromosome	Uncharacterized protein STM4441	Glycine-rich SFCGS	S				30	20	25	75
IAI47_RS02785	576428	576727	300	+	99	-	Chromosome	Uncharacterized protein STM4442	cytoplasmic protein	S				30	20	25	75
IAI47_RS02790	576855	577631	777	+	258	-	Chromosome	Uncharacterized inner membrane protein STM4443	Domain of unknown function (DUF4311)	S				30	20	25	75
IAI47_RS02795	577643	578284	642	+	213	-	Chromosome	Uncharacterized inner membrane protein STM4444	Domain of unknown function (DUF4310)	S				30	20	25	75
IAI47_RS02800	578328	579458	1131	+	376	dho	Chromosome	Uncharacterized metal-dependent hydrolase STM4445	Catalyzes the reversible hydrolysis of the amide bond within dihydroorotate. This metabolic intermediate is required for the biosynthesis of pyrimidine nucleotides	S				30	20	25	75
IAI47_RS02805	579442	580563	1122	+	373	selA	Chromosome	D-glucosaminate-6-phosphate ammonia-lyase related protein STM4446	selenium transferase	E				30	19	24	73
IAI47_RS02810	580560	581303	744	+	247	-	Chromosome	2-dehydro-3-deoxyphosphogluconate aldolase-like protein STM4447	KDGP aldolase	S				30	19	25	74
IAI47_RS02815	581408	583318	1911	+	636	licR	Chromosome	Transcription antiterminator STM4448, BglG family	PTS modulated transcriptional regulator, MtlR family	G				30	19	24	73
IAI47_RS02820	583323	584222	900	-	299	yhaJ	Chromosome	Transcriptional regulator, LysR family	Transcriptional regulator	K				30	20	25	75
IAI47_RS02825	584352	585056	705	+	234	yhaK	Chromosome	Quercetin 2,3-dioxygenase (EC 1.13.11.24) => YhhW	Belongs to the pirin family	S				30	20	25	75
IAI47_RS02830	585109	585681	573	-	190	yraP	Chromosome	Uncharacterized protein YraP	bacterial OsmY and nodulation domain	S				30	20	25	75
IAI47_RS02835	585696	586283	588	-	195	diaA	Chromosome	DnaA initiator-associating protein DiaA	Required for the timely initiation of chromosomal replication via direct interactions with the DnaA initiator protein	G				30	20	25	75
IAI47_RS02840	586298	586693	396	-	131	yraN	Chromosome	UPF0102 protein YraN	Belongs to the UPF0102 family	L				30	20	25	75
IAI47_RS02845	586651	588693	2043	-	680	lpoA	Chromosome	Penicillin-binding protein activator LpoA	Regulator of peptidoglycan synthesis that is essential for the function of penicillin-binding protein 1A (PBP1a)	M				30	20	25	75
IAI47_RS02850	588756	589622	867	+	288	rsmI	Chromosome	16S rRNA (cytidine(1402)-2'-O)-methyltransferase (EC 2.1.1.198)	Catalyzes the 2'-O-methylation of the ribose of cytidine 1402 (C1402) in 16S rRNA	H				30	20	24	74
IAI47_RS02855	589656	590034	379	+		rnpB	Chromosome	RNase P RNA component class A	-	-				-	-	-	-
IAI47_RS02860	590457	591431	975	-	324	yqjG	Chromosome	Glutathione S-transferase, omega (EC 2.5.1.18)	Glutathione S-Transferase	O				30	20	25	75
IAI47_RS02865	591523	591918	396	-	131	yqjF	Chromosome	Inner membrane protein YqjF	membrane	S				30	20	25	75
IAI47_RS02870	592121	592405	285	-	94	yqjK	Chromosome	Inner membrane protein YqjK	YqjK-like protein	S				30	20	25	75
IAI47_RS02875	592405	592800	396	-	131	yqjE	Chromosome	Phage holin	membrane	S				30	20	25	75
IAI47_RS02880	592803	593108	306	-	101	yqjD	Chromosome	ElaB protein	Bacterial protein of unknown function (DUF883)	S				30	20	25	75
IAI47_RS02885	593144	593536	393	-	130	yqjC	Chromosome	Periplasmic protein YqjC	Protein of unknown function (DUF1090)	S				30	20	25	75
IAI47_RS02890	593708	594055	348	-	115	mzrA	Chromosome	Uncharacterized protein YqjB	Modulates the activity of the EnvZ OmpR two-component regulatory system, probably by directly modulating EnvZ enzymatic activity and increasing stability of phosphorylated OmpR	S				30	20	24	74
IAI47_RS02895	594055	594729	675	-	224	yqjA	Chromosome	DedA family inner membrane protein YqjA	SNARE associated Golgi protein	S				30	20	25	75
IAI47_RS02900	595053	595829	777	-	258	exuR	Chromosome	Hexuronate utilization operon transcriptional repressor ExuR	transcriptional	K				30	20	23	73
IAI47_RS02905	595916	597220	1305	-	434	exuT	Chromosome	Hexuronate transporter	Involved in the transport of aldohexuronates	G				30	20	25	75
IAI47_RS02910	597620	599035	1416	+	471	uxaC	Chromosome	Uronate isomerase (EC 5.3.1.12)	Glucuronate isomerase	G				30	20	22	72
IAI47_RS02915	599038	600486	1449	+	482	uxaB	Chromosome	Altronate oxidoreductase (EC 1.1.1.58)	Altronate oxidoreductase	G				30	20	22	72
IAI47_RS02920	600491	601981	1491	+	496	uxaA	Chromosome	Altronate dehydratase (EC 4.2.1.7)	Altronate hydrolase	G				30	20	25	75
IAI47_RS02925	602168	603400	1233	-	410	sstT	Chromosome	Serine/threonine:Na+ symporter SstT	Involved in the import of serine and threonine into the cell, with the concomitant import of sodium (symport system)	E				30	0	25	55
IAI47_RS02930	603636	604604	969	-	322	alx	Chromosome	Alkaline induced inner membrane protein Alx	Membrane protein TerC	P				30	18	25	73
IAI47_RS02935	604860	605846	987	-	328	ygjR	Chromosome	Uncharacterized oxidoreductase YgjR	oxidoreductase	S				30	20	25	75
IAI47_RS02940	605993	607681	1689	+	562	clcB	Chromosome	Chloride channel protein	Chloride channel protein	P				30	20	25	75
IAI47_RS02945	607678	608181	504	-	167	ygjP	Chromosome	UTP pyrophosphatase (EC 3.6.1.9)	Metal-dependent hydrolase	S				30	20	25	75
IAI47_RS02950	608265	609383	1119	+	372	rlmG	Chromosome	23S rRNA (guanine(1835)-N(2))-methyltransferase (EC 2.1.1.174)	Specifically methylates the guanine in position 1835 (m2G1835) of 23S rRNA	J				30	20	24	74
IAI47_RS02955	609384	611402	2019	-	672	fadH	Chromosome	2,4-dienoyl-CoA reductase [NADPH] (EC 1.3.1.34)	Catalyzes the formation of trans-2- enoyl-CoA from 2,4-dienoyl-CoA	C				30	20	25	75
IAI47_RS02960	611595	612302	708	-	235	-	Chromosome	FIG00003370: Multicopper polyphenol oxidase	Multi-copper polyphenol oxidoreductase laccase	S				29	19	23	71
IAI47_RS02965	612409	613218	810	+	269	hel	Chromosome	Outer membrane lipoprotein e (P4) / NMN 5'-nucleotidase, extracellular (EC 3.1.3.5)	lipoprotein	S				30	20	15	65
IAI47_RS02970	613788	614423	636	+	211	-	Chromosome	Carbonic anhydrase, beta class (EC 4.2.1.1)	Reversible hydration of carbon dioxide	P	IslandPath-DIMOB			30	20	25	75
IAI47_RS02975	614420	615895	1476	+	491	ychM	Chromosome	Na(+)-dependent bicarbonate transporter BicA	Transporter	P	IslandPath-DIMOB			30	20	23	73
IAI47_RS02980	616164	617585	1422	+	473	yneF	Chromosome	Uncharacterized GGDEF domain protein YneF	Diguanylate cyclase	T	IslandPath-DIMOB			30	20	21	71
IAI47_RS02985	617606	618703	1098	-	365	ddl	Chromosome	D-alanine--D-alanine ligase (EC 6.3.2.4)	Belongs to the D-alanine--D-alanine ligase family	F	IslandPath-DIMOB			30	20	25	75
IAI47_RS02990	620010	621809	1800	-	599	-	Chromosome	hypothetical protein	-	-	IslandPath-DIMOB			1	0	0	1
IAI47_RS02995	621905	622921	1017	-	338	int	Chromosome	Phage integrase	Belongs to the 'phage' integrase family	L	IslandPath-DIMOB			20	6	13	39
IAI47_RS03000	622920	623069	150	+	49	-	Chromosome	tail fiber assembly protein	-	-	IslandPath-DIMOB			-	-	-	-
IAI47_RS03005	623156	623611	456	+	151	-	Chromosome	hypothetical protein	-	-	IslandPath-DIMOB			25	17	10	52
IAI47_RS03010	623608	623931	324	+	107	-	Chromosome	FIG01222793: hypothetical protein	Protein of unknown function (DUF1493)	S	IslandPath-DIMOB			4	4	9	17
IAI47_RS03015	624102	625076	975	+	324	Z-12_-573-	Chromosome	Phage protein	Rhs element vgr protein	S	IslandPath-DIMOB			-	-	-	-
IAI47_RS03020	625800	625958	159	-	52	-	Chromosome	hypothetical protein	-	-	IslandPath-DIMOB			1	0	0	1
IAI47_RS03025	626063	626638	576	-	191	-	Chromosome	hypothetical protein	-	-	IslandPath-DIMOB			1	0	3	4
IAI47_RS03030	626811	626886	76	-		-	Chromosome	tRNA-Ile	-	-	IslandPath-DIMOB			-	-	-	-
IAI47_RS03035	627089	627880	792	-	263	-	Chromosome	putative short-chain dehydrogenase	Belongs to the short-chain dehydrogenases reductases (SDR) family	S	IslandPath-DIMOB			27	0	18	45
IAI47_RS03040	628019	628603	585	+	194	-	Chromosome	Transcriptional regulator, AcrR family	Bacterial regulatory proteins, tetR family	K				30	19	23	72
IAI47_RS03045	628600	629118	519	+	172	mug	Chromosome	G/U mismatch-specific uracil DNA glycosylase (EC 3.2.2.28)	Belongs to the uracil-DNA glycosylase (UDG) superfamily. TDG mug family	L				30	20	24	74
IAI47_RS03050	629193	631034	1842	-	613	rpoD	Chromosome	RNA polymerase sigma factor RpoD	Sigma factors are initiation factors that promote the attachment of RNA polymerase to specific initiation sites and are then released. This sigma factor is the primary sigma factor during exponential growth	K				30	20	25	75
IAI47_RS03055	631365	633110	1746	-	581	dnaG	Chromosome	DNA primase DnaG	RNA polymerase that catalyzes the synthesis of short RNA molecules used as primers for DNA polymerase during DNA replication	L				30	20	25	75
IAI47_RS03060	633229	633444	216	-	71	rpsU	Chromosome	SSU ribosomal protein S21p	Belongs to the bacterial ribosomal protein bS21 family	J				30	20	25	75
IAI47_RS03065	633723	634736	1014	+	337	tsaD	Chromosome	N(6)-L-threonylcarbamoyladenine synthase (EC 2.3.1.234)	Required for the formation of a threonylcarbamoyl group on adenosine at position 37 (t(6)A37) in tRNAs that read codons beginning with adenine. Is involved in the transfer of the threonylcarbamoyl moiety of threonylcarbamoyl-AMP (TC-AMP) to the N6 group of A37, together with TsaE and TsaB. TsaD likely plays a direct catalytic role in this reaction	O				30	20	24	74
IAI47_RS03070	634766	635371	606	-	201	plsY	Chromosome	Acyl-ACP:glycerol-3-phosphate O-acyltransferase (EC 2.3.1.n5)	Catalyzes the transfer of an acyl group from acyl- phosphate (acyl-PO(4)) to glycerol-3-phosphate (G3P) to form lysophosphatidic acid (LPA). This enzyme utilizes acyl-phosphate as fatty acyl donor, but not acyl-CoA or acyl-ACP	I				30	20	25	75
IAI47_RS03075	635480	635839	360	+	119	folB	Chromosome	Dihydroneopterin aldolase (EC 4.1.2.25)	Catalyzes the conversion of 7,8-dihydroneopterin to 6- hydroxymethyl-7,8-dihydropterin	H				30	20	25	75
IAI47_RS03080	636030	636848	819	+	272	uppP	Chromosome	Undecaprenyl-diphosphatase (EC 3.6.1.27)	Catalyzes the dephosphorylation of undecaprenyl diphosphate (UPP). Confers resistance to bacitracin	V				30	20	25	75
IAI47_RS03085	636864	638129	1266	-	421	cca	Chromosome	CCA tRNA nucleotidyltransferase (EC 2.7.7.72)	Catalyzes the addition and repair of the essential 3'- terminal CCA sequence in tRNAs without using a nucleic acid template. Adds these three nucleotides in the order of C, C, and A to the tRNA nucleotide-73, using CTP and ATP as substrates and producing inorganic pyrophosphate. Also shows phosphatase, 2'- nucleotidase and 2',3'-cyclic phosphodiesterase activities. These phosphohydrolase activiti…	H				30	20	25	75
IAI47_RS03090	638255	638875	621	-	206	ygiM	Chromosome	Arylsulfatase (EC 3.1.6.1)	SH3 domain protein	T				30	20	25	75
IAI47_RS03095	639148	640458	1311	+	436	ygiF	Chromosome	Inorganic triphosphatase (EC 3.6.1.25)	Adenylate cyclase	S				30	20	25	75
IAI47_RS03100	640492	643344	2853	+	950	glnE	Chromosome	Glutamine synthetase adenylyl-L-tyrosine phosphorylase (EC 2.7.7.89) / Glutamate-ammonia-ligase adenylyltransferase (EC 2.7.7.42)	Involved in the regulation of glutamine synthetase GlnA, a key enzyme in the process to assimilate ammonia. When cellular nitrogen levels are high, the C-terminal adenylyl transferase (AT) inactivates GlnA by covalent transfer of an adenylyl group from ATP to specific tyrosine residue of GlnA, thus reducing its activity. Conversely, when nitrogen levels are low, the N-terminal adenylyl removase (…	H				29	20	24	73
IAI47_RS03105	643415	644839	1425	+	474	hldE	Chromosome	D-glycero-beta-D-manno-heptose 1-phosphate adenylyltransferase (EC 2.7.7.70) / D-glycero-beta-D-manno-heptose-7-phosphate kinase (EC 2.7.1.167)	Catalyzes the ADP transfer from ATP to D-glycero-beta-D- manno-heptose 1-phosphate, yielding ADP-D-glycero-beta-D-manno- heptose	H				30	20	25	75
IAI47_RS03110	644883	645269	387	-	128	yqiC	Chromosome	Uncharacterized protein YqiC	Membrane fusogenic activity	S				30	20	0	50
IAI47_RS03115	645708	646364	657	+	218	ribB	Chromosome	3,4-dihydroxy-2-butanone 4-phosphate synthase (EC 4.1.99.12)	Catalyzes the conversion of D-ribulose 5-phosphate to formate and 3,4-dihydroxy-2-butanone 4-phosphate	H				30	20	25	75
IAI47_RS03120	646600	647385	786	+	261	ygiD	Chromosome	4,5-DOPA dioxygenase extradiol (EC 1.13.11.29), but not physiological substrate	in asymptomatic bacteriuria E. coli strains 83972 and VR50, the ygiD gene is upregulated during biofilm formation in urine	S				30	20	23	73
IAI47_RS03125	647438	648598	1161	-	386	ygiC	Chromosome	Putative acid--amine ligase YgiC	Glutathionylspermidine synthase	E				30	20	25	75
IAI47_RS03130	648606	649277	672	-	223	ygiB	Chromosome	UPF0441 protein YgiB	Belongs to the UPF0441 family	S				30	20	25	75
IAI47_RS03135	649420	650886	1467	-	488	tolC	Chromosome	Outer membrane channel TolC (OpmH)	type I secretion outer membrane protein, TolC family	MU				30	20	25	75
IAI47_RS03140	651097	651735	639	+	212	nudF	Chromosome	ADP-ribose pyrophosphatase (EC 3.6.1.13)	catalyzes the formation of D-ribose 5-phosphate from ADP-ribose	L				30	20	25	75
IAI47_RS03145	651732	652157	426	+	141	yqiB	Chromosome	Uncharacterized protein YqiB	Protein of unknown function (DUF1249)	S				30	20	25	75
IAI47_RS03150	652200	653027	828	+	275	cpdA	Chromosome	3',5'-cyclic-nucleotide phosphodiesterase (EC 3.1.4.17)	Hydrolyzes cAMP to 5'-AMP. Plays an important regulatory role in modulating the intracellular concentration of cAMP, thereby influencing cAMP-dependent processes	S				30	20	25	75
IAI47_RS03155	653031	653612	582	+	193	yqiA	Chromosome	Esterase YqiA	Displays esterase activity toward palmitoyl-CoA and pNP-butyrate	S				30	20	25	75
IAI47_RS03160	653661	655556	1896	+	631	parE	Chromosome	DNA topoisomerase IV subunit B (EC 5.99.1.3)	Topoisomerase IV is essential for chromosome segregation. It relaxes supercoiled DNA. Performs the decatenation events required during the replication of a circular DNA molecule	L				30	18	25	73
IAI47_RS03165	655651	656550	900	+	299	yafC	Chromosome	Transcriptional regulator PA1859, LysR family	Transcriptional regulator	K				30	20	25	75
IAI47_RS03170	656931	657239	309	-	102	ygiN	Chromosome	Uncharacterized protein YgiN	Catalyzes the oxidation of menadiol to menadione	S				30	20	25	75
IAI47_RS03175	657287	657868	582	-	193	mdaB	Chromosome	Modulator of drug activity B	NAD(P)H dehydrogenase (quinone)	S				29	19	25	73
IAI47_RS03180	657931	658800	870	+	289	pheC	Chromosome	Prephenate dehydratase (EC 4.2.1.51) @ Arogenate dehydratase (EC 4.2.1.91)	dehydratase	ET				29	20	20	69
IAI47_RS03185	658990	661263	2274	+	757	parC	Chromosome	DNA topoisomerase IV subunit A (EC 5.99.1.3)	Topoisomerase IV is essential for chromosome segregation. It relaxes supercoiled DNA. Performs the decatenation events required during the replication of a circular DNA molecule	L				30	20	25	75
IAI47_RS03190	661309	662046	738	+	245	plsC	Chromosome	Acyl-CoA:1-acyl-sn-glycerol-3-phosphate acyltransferase (EC 2.3.1.51) @ Acyl-ACP:1-acyl-sn-glycerol-3-phosphate acyltransferase (EC 2.3.1.n4)	Belongs to the 1-acyl-sn-glycerol-3-phosphate acyltransferase family	I				30	20	25	75
IAI47_RS03195	662188	663618	1431	+	476	ftsP	Chromosome	Cell division protein FtsP	Cell division protein that is required for growth during stress conditions. May be involved in protecting or stabilizing the divisomal assembly under conditions of stress	D				30	20	25	75
IAI47_RS03200	663718	664542	825	-	274	dkgA	Chromosome	Methylglyoxal reductase, dihydroxyacetone producing @ 2,5-didehydrogluconate reductase (2-dehydro-D-gluconate-forming) (EC 1.1.1.274)	catalyzes the reduction of 2,5-diketo-D-gluconic acid to 2-keto-L-gulonic acid	S				30	20	25	75
IAI47_RS03205	664747	665655	909	+	302	yqhC	Chromosome	Transcriptional regulator YqhC, positively regulates YqhD and DkgA	Transcriptional Regulator AraC Family	K				30	19	25	74
IAI47_RS03210	665706	666368	663	-	220	yghB	Chromosome	DedA family inner membrane protein YghB	SNARE associated Golgi protein	S				30	20	25	75
IAI47_RS03215	666543	667733	1191	-	396	metC	Chromosome	Cystathionine beta-lyase (EC 4.4.1.8)	cystathionine beta-lyase	E				30	20	25	75
IAI47_RS03220	667867	669153	1287	-	428	dctM	Chromosome	TRAP-type C4-dicarboxylate transport system, large permease component	Tripartite ATP-independent periplasmic transporter, DctM component	G				29	0	9	38
IAI47_RS03225	669167	669673	507	-	168	dctQ	Chromosome	TRAP-type transport system, small permease component, predicted N-acetylneuraminate transporter	Tripartite ATP-independent periplasmic transporters, DctQ component	G				29	0	10	39
IAI47_RS03230	669723	670694	972	-	323	dctP	Chromosome	TRAP-type C4-dicarboxylate transport system, periplasmic component	Bacterial extracellular solute-binding protein, family 7	G				29	0	10	39
IAI47_RS03235	671027	671767	741	+	246	exbB	Chromosome	TonB-ExbBD energy transducing system, ExbB subunit	involved in the tonB-independent energy-dependent transport iron-siderophore complexes and vitamin B12 into the cell	U				30	20	25	75
IAI47_RS03240	671774	672196	423	+	140	exbD	Chromosome	TonB-ExbBD energy transducing system, ExbD subunit	involved in the tonB-independent energy-dependent transport iron-siderophore complexes and vitamin B12 into the cell	U				30	20	25	75
IAI47_RS03245	672433	673758	1326	+	441	cita3	Chromosome	Citrate-proton symporter	Is involved in the uptake of citrate and the transport of protons into the cell	EGP				30	20	25	75
IAI47_RS03250	673755	674732	978	-	325	csuE	Chromosome	Sigma-fimbriae tip adhesin	spore coat U domain protein	S				30	20	21	71
IAI47_RS03255	674729	677176	2448	-	815	csuD	Chromosome	Sigma-fimbriae usher protein	fimbrial biogenesis outer membrane usher protein	NU				29	19	21	69
IAI47_RS03260	677184	677882	699	-	232	csuC	Chromosome	Sigma-fimbriae chaperone protein	Pili and flagellar-assembly chaperone, PapD N-terminal domain	NU				30	20	21	71
IAI47_RS03265	677908	678399	492	-	163	csuB	Chromosome	Sigma-fimbriae uncharacterized paralogous subunit	spore coat U domain protein	S				30	20	21	71
IAI47_RS03270	678446	679015	570	-	189	csuA	Chromosome	Sigma-fimbriae uncharacterized paralogous subunit	Spore Coat Protein U domain	S				30	20	21	71
IAI47_RS03275	679559	681643	2085	+	694	-	Chromosome	hypothetical protein	Bacterial signalling protein N terminal repeat	T				30	19	22	71
IAI47_RS03280	681695	683947	2253	+	750	ydcR	Chromosome	DNA-binding transcriptional regulator, MocR family / aminotransferase domain	Diguanylate cyclase phosphodiesterase with MHYT sensor	T				30	19	22	71
IAI47_RS03285	684077	685480	1404	+	467	ydcR	Chromosome	DNA-binding transcriptional regulator, MocR family / aminotransferase domain	helix_turn_helix gluconate operon transcriptional repressor	K				30	20	25	75
IAI47_RS03290	685477	685959	483	-	160	ylaC	Chromosome	Inner membrane protein YlaC	Inner membrane protein YlaC	S				30	20	25	75
IAI47_RS03295	686269	686880	612	+	203	-	Chromosome	Cupin domain-containing protein	Cupin 2 conserved barrel domain protein	S				30	20	23	73
IAI47_RS03300	687153	690002	2850	+	949	-	Chromosome	hypothetical protein	Diguanylate cyclase phosphodiesterase	T				30	0	22	52
IAI47_RS03305	690044	691108	1065	-	354	cytR_1	Chromosome	Transcriptional regulator, LacI family	transcriptional	K				30	20	25	75
IAI47_RS03310	691332	692642	1311	+	436	exuT_1	Chromosome	Hexuronate transporter	Involved in the transport of aldohexuronates	G				30	20	25	75
IAI47_RS03315	692653	695016	2364	+	787	yicI	Chromosome	Alpha-glucosidase (EC 3.2.1.20)	Belongs to the glycosyl hydrolase 31 family	G				30	19	20	69
IAI47_RS03320	695077	695583	507	-	168	ftnA	Chromosome	Bacterial non-heme ferritin (EC 1.16.3.2)	Iron-storage protein	P				30	20	25	75
IAI47_RS03325	696072	696740	669	+	222	-	Chromosome	FIG00732383: hypothetical protein	by Psort 2.0 Inner Membrane	S				30	15	13	58
IAI47_RS03330	696730	697203	474	+	157	yjiG	Chromosome	Inner membrane protein YjiG	Inner membrane protein YjiG	S				29	15	14	58
IAI47_RS03335	697208	698311	1104	+	367	amhX	Chromosome	Amidohydrolase family protein	Peptidase dimerisation domain	S				30	20	25	75
IAI47_RS03340	698356	699027	672	-	223	-	Chromosome	Aminomethyltransferase	Domain of unknown function (DUF1989)	S				6	0	7	13
IAI47_RS03345	699041	699709	669	-	222	-	Chromosome	ABC transporter, permease protein (cluster 3, basic aa/glutamine/opines)	TIGRFAM polar amino acid ABC transporter, inner membrane subunit	P				30	20	25	75
IAI47_RS03350	699706	700356	651	-	216	-	Chromosome	ABC transporter, permease protein (cluster 3, basic aa/glutamine/opines)	polar amino acid ABC transporter	P				30	20	25	75
IAI47_RS03355	700363	701010	648	-	215	-	Chromosome	Aminomethyltransferase	Domain of unknown function (DUF1989)	S				29	18	16	63
IAI47_RS03360	700994	701623	630	-	209	-	Chromosome	Aminomethyltransferase	Domain of unknown function (DUF1989)	S				6	0	7	13
IAI47_RS03365	701627	702454	828	-	275	-	Chromosome	ABC transporter, substrate-binding protein (cluster 3, basic aa/glutamine/opines)	PFAM extracellular solute-binding protein family 3	ET				30	20	25	75
IAI47_RS03370	702705	703556	852	-	283	-	Chromosome	Transcriptional regulator, RpiR family	Transcriptional regulator	K				30	20	25	75
IAI47_RS03375	703865	705451	1587	+	528	prfC	Chromosome	Peptide chain release factor 3	Increases the formation of ribosomal termination complexes and stimulates activities of RF-1 and RF-2. It binds guanine nucleotides and has strong preference for UGA stop codons. It may interact directly with the ribosome. The stimulation of RF- 1 and RF-2 is significantly reduced by GTP and GDP, but not by GMP	J				30	20	25	75
IAI47_RS03380	705710	706324	615	+	204	osmY	Chromosome	Osmotically inducible protein OsmY	periplasmic	S				30	20	25	75
IAI47_RS03385	706424	706585	162	+	53	ytjA	Chromosome	UPF0391 membrane protein YtjA	Protein of unknown function (DUF1328)	S				30	20	23	73
IAI47_RS03390	706805	707857	1053	+	350	yjjU	Chromosome	Uncharacterized protein YjjU	Patatin-like phospholipase	S				30	20	23	73
IAI47_RS03395	707854	708651	798	+	265	yjjV	Chromosome	Putative deoxyribonuclease YjjV	deoxyribonuclease	L				30	20	25	75
IAI47_RS03400	708900	709679	780	+	259	deoC	Chromosome	Deoxyribose-phosphate aldolase (EC 4.1.2.4)	Catalyzes a reversible aldol reaction between acetaldehyde and D-glyceraldehyde 3-phosphate to generate 2-deoxy- D-ribose 5-phosphate	F				30	20	24	74
IAI47_RS03405	709741	711069	1329	+	442	deoA	Chromosome	Thymidine phosphorylase (EC 2.4.2.4)	The enzymes which catalyze the reversible phosphorolysis of pyrimidine nucleosides are involved in the degradation of these compounds and in their utilization as carbon and energy sources, or in the rescue of pyrimidine bases for nucleotide synthesis	F				30	20	25	75
IAI47_RS03410	711165	712388	1224	+	407	deoB	Chromosome	Phosphopentomutase (EC 5.4.2.7)	Phosphotransfer between the C1 and C5 carbon atoms of pentose	G				30	20	25	75
IAI47_RS03415	712415	713128	714	+	237	deoD	Chromosome	Purine nucleoside phosphorylase (EC 2.4.2.1)	Purine nucleoside phosphorylase	F				30	20	25	75
IAI47_RS03420	713349	715220	1872	+	623	mrdA	Chromosome	Peptidoglycan D,D-transpeptidase MrdA (EC 3.4.16.4)	Catalyzes cross-linking of the peptidoglycan cell wall	M				30	20	25	75
IAI47_RS03425	715248	716567	1320	-	439	bdlA	Chromosome	Methyl-accepting chemotaxis sensor/transducer protein	to Pantoea sp. At-9b, methyl-accepting chemotaxis sensory transducer with Pas Pac sensor (NCBI ZP_05730314.1)	NT				30	20	22	72
IAI47_RS03430	716791	716866	76	+		-	Chromosome	tRNA-Phe	-	-				-	-	-	-
IAI47_RS03435	717499	718464	966	+	321	-	Chromosome	Phytochrome-like protein; Cph2	PAS fold	T				29	20	19	68
IAI47_RS03440	719211	719375	165	+	54	-	Chromosome	Uncharacterized protein YmdF	Stress-induced bacterial acidophilic repeat motif	S				30	20	25	75
IAI47_RS03445	719879	720361	483	+	160	yciF	Chromosome	Stress response diiron-containing protein YciF	Domain of unknown function (DUF892)	S				30	20	18	68
IAI47_RS03450	720372	720878	507	+	168	yciE	Chromosome	Protein YciE	Domain of unknown function (DUF892)	S				30	20	17	67
IAI47_RS03455	720951	722510	1560	-	519	treF	Chromosome	Trehalase (EC 3.2.1.28) @ Cytoplasmic trehalase (EC 3.2.1.28)	Hydrolyzes trehalose to glucose. Could be involved, in cells returning to low osmolarity conditions, in the utilization of the accumulated cytoplasmic trehalose, which was synthesized in response to high osmolarity	G				30	20	25	75
IAI47_RS03460	722966	723823	858	-	285	qorB	Chromosome	NAD(P)H dehydrogenase (quinone) 2 (EC 1.6.5.2)	NmrA-like family	GM				30	20	19	69
IAI47_RS03465	723921	724301	381	+	126	ytfH	Chromosome	Redox-sensing transcriptional regulator QorR	Transcriptional regulator	K				30	20	21	71
IAI47_RS03470	725082	726494	1413	+	470	cioA	Chromosome	Cytochrome d ubiquinol oxidase subunit I (EC 1.10.3.-)	ubiquinol oxidase subunit I	C				30	20	25	75
IAI47_RS03475	726496	727500	1005	+	334	cioB	Chromosome	Cytochrome d ubiquinol oxidase subunit II (EC 1.10.3.-)	Ubiquinol oxidase subunit II	C				30	20	25	75
IAI47_RS03480	727502	727675	174	+	57	-	Chromosome	Cytochrome d ubiquinol oxidase subunit X (EC 1.10.3.-)	Protein of unknown function (DUF2474)	S				30	20	19	69
IAI47_RS03485	727894	728763	870	+	289	-	Chromosome	DNA-binding transcriptional dual regulator Rob	Transcriptional Regulator AraC Family	K				30	20	25	75
IAI47_RS03490	728982	729176	195	+	64	-	Chromosome	hypothetical protein	-	-				29	0	5	34
IAI47_RS03495	729497	730279	783	+	260	yqjH	Chromosome	Iron-chelator utilization protein	FAD-binding 9 siderophore-interacting domain protein	P				30	20	23	73
IAI47_RS03500	730351	730890	540	+	179	yqjI	Chromosome	Transcriptional regulator, PadR family	Transcriptional regulator	K				30	20	21	71
IAI47_RS03505	730891	731187	297	-	98	-	Chromosome	NOHBY218; no homolog in Saccharomyces cerevisiae	Selenoprotein W-Related	O				30	20	20	70
IAI47_RS03510	731427	733799	2373	+	790	-	Chromosome	TonB-dependent hemin, ferrichrome receptor	TonB dependent receptor	P				30	20	25	75
IAI47_RS03515	733849	734880	1032	+	343	hmuS	Chromosome	Hemin transport protein HmuS	Haem utilisation ChuX/HutX	P				20	0	17	37
IAI47_RS03520	734877	735698	822	+	273	hmuT	Chromosome	Periplasmic hemin-binding protein	Periplasmic binding protein	P				20	0	17	37
IAI47_RS03525	735691	736689	999	+	332	hmuU	Chromosome	Hemin ABC transporter, permease protein	Belongs to the binding-protein-dependent transport system permease family. FecCD subfamily	P				30	20	25	75
IAI47_RS03530	736689	737465	777	+	258	hmuV	Chromosome	ABC-type hemin transport system, ATPase component	Part of the ABC transporter complex HmuTUV involved in hemin import. Responsible for energy coupling to the transport system	P				-	-	-	-
IAI47_RS03535	737557	738054	498	+	165	ydeJ	Chromosome	ADP-ribose pyrophosphatase of COG1058 family (EC 3.6.1.13) / Nicotinamide-nucleotide amidase (EC 3.5.1.42)	Belongs to the CinA family	S				30	20	25	75
IAI47_RS03540	738083	739066	984	-	327	yhdH	Chromosome	Acryloyl-CoA reductase AcuI/YhdH (EC 1.3.1.84)	Quinone oxidoreductase, YhdH YhfP family	C				29	20	25	74
IAI47_RS03545	739628	741781	2154	+	717	speC	Chromosome	Ornithine decarboxylase (EC 4.1.1.17)	Ornithine decarboxylase	E				30	20	25	75
IAI47_RS03550	742753	743832	1080	-	359	mltC	Chromosome	Membrane-bound lytic murein transglycosylase C (EC 3.2.1.n1)	Murein-degrading enzyme. May play a role in recycling of muropeptides during cell elongation and or cell division	M				30	20	25	75
IAI47_RS03555	743887	744159	273	-	90	yggX	Chromosome	FIG001341: Probable Fe(2+)-trafficking protein YggX	Could be a mediator in iron transactions between iron acquisition and iron-requiring processes, such as synthesis and or repair of Fe-S clusters in biosynthetic enzymes	CO				30	20	25	75
IAI47_RS03560	744159	745295	1137	-	378	mutY	Chromosome	A/G-specific adenine glycosylase (EC 3.2.2.-)	A G-specific adenine glycosylase	L				30	20	24	74
IAI47_RS03565	745399	746118	720	+	239	trmB	Chromosome	tRNA (guanine(46)-N(7))-methyltransferase (EC 2.1.1.33)	Catalyzes the formation of N(7)-methylguanine at position 46 (m7G46) in tRNA	J				30	20	25	75
IAI47_RS03570	746118	746444	327	+	108	yggL	Chromosome	FIG002060: uncharacterized protein YggL	Protein with unknown function (DUF469)	S				30	20	25	75
IAI47_RS03575	746510	747226	717	+	238	yggN	Chromosome	FIG004016: Uncharacterized protein YggN	Protein of unknown function (DUF2884)	S				30	20	25	75
IAI47_RS03580	747276	748415	1140	-	379	yggW	Chromosome	Oxygen-independent coproporphyrinogen-III oxidase-like protein YggW	Involved in the biosynthesis of porphyrin-containing compound	H				30	20	25	75
IAI47_RS03585	748408	749001	594	-	197	rdgB	Chromosome	Nucleoside 5-triphosphatase RdgB (dHAPTP, dITP, XTP-specific) (EC 3.6.1.66)	Pyrophosphatase that catalyzes the hydrolysis of nucleoside triphosphates to their monophosphate derivatives, with a high preference for the non-canonical purine nucleotides XTP (xanthosine triphosphate), dITP (deoxyinosine triphosphate) and ITP. Seems to function as a house-cleaning enzyme that removes non-canonical purine nucleotides from the nucleotide pool, thus preventing their incorporation…	F				30	20	25	75
IAI47_RS03590	749023	749577	555	-	184	yggT	Chromosome	Cell division integral membrane protein, YggT and half-length relatives	integral membrane protein	S				30	20	25	75
IAI47_RS03595	749590	750297	708	-	235	yggS	Chromosome	Pyridoxal phosphate-containing protein YggS	Pyridoxal 5'-phosphate (PLP)-binding protein, which is involved in PLP homeostasis	S				30	20	25	75
IAI47_RS03600	750312	751319	1008	+	335	pilT	Chromosome	Twitching motility protein PilT	Twitching Motility Protein	NU				30	20	25	75
IAI47_RS03605	751313	751732	420	-	139	yqgF	Chromosome	Putative pre-16S rRNA nuclease YqgF	Could be a nuclease involved in processing of the 5'-end of pre-16S rRNA	L				30	20	25	75
IAI47_RS03610	751732	752328	597	-	198	yqgE	Chromosome	UPF0301 protein YqgE	Belongs to the UPF0301 (AlgH) family	K				30	20	25	75
IAI47_RS03615	752383	753327	945	-	314	gshB	Chromosome	Glutathione synthetase (EC 6.3.2.3)	Belongs to the prokaryotic GSH synthase family	H				30	20	25	75
IAI47_RS03620	753415	754146	732	-	243	rsmE	Chromosome	16S rRNA (uracil(1498)-N(3))-methyltransferase (EC 2.1.1.193)	Specifically methylates the N3 position of the uracil ring of uridine 1498 (m3U1498) in 16S rRNA. Acts on the fully assembled 30S ribosomal subunit	J				30	20	25	75
IAI47_RS03625	754217	754921	705	-	234	endA	Chromosome	Endonuclease I precursor (EC 3.1.21.1) @ Extracellular deoxyribonuclease Dns (EC 3.1.21.-)	endonuclease I	L				30	20	25	75
IAI47_RS03630	754997	755509	513	-	170	sprT	Chromosome	Protein SprT	Belongs to the SprT family	S				30	20	25	75
IAI47_RS03635	755508	755666	159	+	52	-	Chromosome	hypothetical protein	-	-				4	0	0	4
IAI47_RS03640	755722	756870	1149	+	382	rfaB	Chromosome	Lipopolysaccharide 1,6-galactosyltransferase (EC 2.4.1.-)	Glycosyltransferase Family 4	M				30	20	22	72
IAI47_RS03645	756860	758119	1260	+	419	-	Chromosome	O-antigen ligase	O-Antigen ligase	M				29	12	17	58
IAI47_RS03650	758200	759597	1398	-	465	galP	Chromosome	Arabinose-proton symporter	Belongs to the major facilitator superfamily. Sugar transporter (TC 2.A.1.1) family	U				30	20	25	75
IAI47_RS03655	760132	761283	1152	-	383	metK	Chromosome	S-adenosylmethionine synthetase (EC 2.5.1.6)	Catalyzes the formation of S-adenosylmethionine (AdoMet) from methionine and ATP. The overall synthetic reaction is composed of two sequential steps, AdoMet formation and the subsequent tripolyphosphate hydrolysis which occurs prior to release of AdoMet from the enzyme	H				30	20	25	75
IAI47_RS03660	762124	764100	1977	+	658	speA	Chromosome	Biosynthetic arginine decarboxylase (EC 4.1.1.19)	Catalyzes the biosynthesis of agmatine from arginine	H				30	20	25	75
IAI47_RS03665	764271	765191	921	+	306	speB	Chromosome	Agmatinase (EC 3.5.3.11)	Belongs to the arginase family. Agmatinase subfamily	E				30	20	25	75
IAI47_RS03670	765384	765794	411	+	136	-	Chromosome	FIG00634665: hypothetical protein	Bacterial protein of unknown function (DUF937)	S				30	0	9	39
IAI47_RS03675	765859	766617	759	-	252	yggG	Chromosome	Putative metalloprotease yggG (EC 3.4.24.-)	peptidase M48 Ste24p	O				30	20	24	74
IAI47_RS03680	766889	768883	1995	+	664	tktA	Chromosome	Transketolase (EC 2.2.1.1)	Catalyzes the transfer of a two-carbon ketol group from a ketose donor to an aldose acceptor, via a covalent intermediate with the cofactor thiamine pyrophosphate	G				30	20	25	75
IAI47_RS03685	769198	770217	1020	+	339	epd	Chromosome	D-erythrose-4-phosphate dehydrogenase (EC 1.2.1.72)	Catalyzes the NAD-dependent conversion of D-erythrose 4- phosphate to 4-phosphoerythronate	G				30	20	25	75
IAI47_RS03690	770269	771432	1164	+	387	pgk	Chromosome	Phosphoglycerate kinase (EC 2.7.2.3)	Belongs to the phosphoglycerate kinase family	G				30	20	25	75
IAI47_RS03695	771538	772617	1080	+	359	fbaA	Chromosome	Fructose-bisphosphate aldolase class II (EC 4.1.2.13)	Fructose-bisphosphate aldolase class II	G				30	20	25	75
IAI47_RS03700	772826	773707	882	+	293	mscS	Chromosome	Protein involved in stability of MscS mechanosensitive channel	mechanosensitive ion channel	M				30	20	25	75
IAI47_RS03705	773833	774456	624	+	207	argO	Chromosome	Arginine exporter protein ArgO	Involved in the export of arginine. Important to control the intracellular level of arginine and the correct balance between arginine and lysine	S				30	19	24	73
IAI47_RS03710	774601	775326	726	+	241	yggE	Chromosome	Protein of unknown function DUF541	Protein of unknown function (DUF541)	S				30	20	25	75
IAI47_RS03715	775357	776262	906	-	301	argP	Chromosome	Transcriptional regulator ArgP, LysR family	Controls the transcription of genes involved in arginine and lysine metabolism	K				30	20	25	75
IAI47_RS03720	776444	777103	660	+	219	rpiA	Chromosome	Ribose-5-phosphate isomerase A (EC 5.3.1.6)	Catalyzes the reversible conversion of ribose-5- phosphate to ribulose 5-phosphate	G				30	20	25	75
IAI47_RS03725	777383	778621	1239	+	412	serA	Chromosome	D-3-phosphoglycerate dehydrogenase (EC 1.1.1.95)	D-isomer specific 2-hydroxyacid dehydrogenase	EH				30	20	25	75
IAI47_RS03730	778878	779486	609	-	202	ygfA	Chromosome	5-formyltetrahydrofolate cyclo-ligase (EC 6.3.3.2)	5-Formyltetrahydrofolate Cyclo-Ligase	H				29	20	24	73
IAI47_RS03735	779564	779746	183	-		ssrS	Chromosome	6S RNA	-	-				-	-	-	-
IAI47_RS03740	779786	780115	330	-	109	zapA	Chromosome	Z-ring-associated protein ZapA	Activator of cell division through the inhibition of FtsZ GTPase activity, therefore promoting FtsZ assembly into bundles of protofilaments necessary for the formation of the division Z ring. It is recruited early at mid-cell but it is not essential for cell division	D				30	20	25	75
IAI47_RS03745	780286	780864	579	+	192	ygfB	Chromosome	FIG001590: Putative conserved exported protein precursor	Belongs to the UPF0149 family	S				30	20	25	75
IAI47_RS03750	780911	782233	1323	+	440	pepP	Chromosome	Xaa-Pro aminopeptidase (EC 3.4.11.9)	Exopeptidase able to cleave the peptide bond of the last amino acid if linked to a proline residue	E				30	20	25	75
IAI47_RS03755	782230	783408	1179	+	392	ubiH	Chromosome	2-polyprenyl-6-methoxyphenol hydroxylase	Oxygenase that introduces the hydroxyl group at carbon four of 2-octaprenyl-6-methoxyphenol resulting in the formation of 2-octaprenyl-6-methoxy-1,4-benzoquinone	CH				30	20	25	75
IAI47_RS03760	783422	784624	1203	+	400	visC	Chromosome	2-polyprenylphenol hydroxylase	Ubiquinone biosynthesis hydroxylase, UbiH UbiF VisC COQ6 family	CH				30	20	25	75
IAI47_RS03765	785057	786154	1098	+	365	gcvT	Chromosome	Aminomethyltransferase (glycine cleavage system T protein) (EC 2.1.2.10)	The glycine cleavage system catalyzes the degradation of glycine	E				30	20	25	75
IAI47_RS03770	786178	786564	387	+	128	gcvH	Chromosome	Glycine cleavage system H protein	The glycine cleavage system catalyzes the degradation of glycine. The H protein shuttles the methylamine group of glycine from the P protein to the T protein	E				30	20	25	75
IAI47_RS03775	786645	789518	2874	+	957	gcvP	Chromosome	Glycine dehydrogenase [decarboxylating] (glycine cleavage system P protein) (EC 1.4.4.2)	The glycine cleavage system catalyzes the degradation of glycine. The P protein binds the alpha-amino group of glycine through its pyridoxal phosphate cofactor	E				30	20	25	75
IAI47_RS03780	789585	790328	744	+	247	ygfF	Chromosome	Oxidoreductase, short-chain dehydrogenase/reductase family	Short-chain dehydrogenase reductase SDR	IQ				30	20	25	75
IAI47_RS03785	790359	791798	1440	-	479	bglA	Chromosome	6-phospho-beta-glucosidase (EC 3.2.1.86)	Belongs to the glycosyl hydrolase 1 family	G				30	20	25	75
IAI47_RS03790	791914	792633	720	-	239	ybbH_1	Chromosome	Transcriptional regulator, RpiR family	Transcriptional regulator	K				30	19	20	69
IAI47_RS03795	792803	793468	666	+	221	yqfA	Chromosome	FIG01964566: Predicted membrane protein, hemolysin III homolog	protein, hemolysin III	S				30	20	25	75
IAI47_RS03800	793518	794504	987	-	328	ygfZ	Chromosome	tRNA-modifying protein YgfZ	Folate-binding protein involved in regulating the level of ATP-DnaA and in the modification of some tRNAs. It is probably a key factor in regulatory networks that act via tRNA modification, such as initiation of chromosomal replication	S				30	19	25	74
IAI47_RS03805	794731	794997	267	+	88	ygfY	Chromosome	Succinate dehydrogenase flavin-adding protein, antitoxin of CptAB toxin-antitoxin	Flavinator of succinate dehydrogenase	S				30	20	25	75
IAI47_RS03810	794972	795382	411	+	136	ygfX	Chromosome	hypothetical protein	Membrane-bound toxin component of toxin-antitoxin system	S				29	20	25	74
IAI47_RS03815	795462	795980	519	-	172	fldB	Chromosome	Flavodoxin 2	Low-potential electron donor to a number of redox enzymes	C				30	20	25	75
IAI47_RS03820	796083	796976	894	+	297	xerD	Chromosome	Site-specific tyrosine recombinase XerD	essential to convert chromosome dimers to monomers during cell division and functions during plasmid segregation	D				30	20	25	75
IAI47_RS03825	796998	797711	714	+	237	dsbC	Chromosome	Thiol:disulfide interchange protein DsbC	Required for disulfide bond formation in some periplasmic proteins. Acts by transferring its disulfide bond to other proteins and is reduced in the process	O				30	20	25	75
IAI47_RS03830	797715	799451	1737	+	578	recJ	Chromosome	Single-stranded-DNA-specific exonuclease RecJ	Single-stranded-DNA-specific exonuclease	L				30	20	25	75
IAI47_RS03840	800784	802304	1521	+	506	lysS	Chromosome	Lysyl-tRNA synthetase (class II) (EC 6.1.1.6)	Belongs to the class-II aminoacyl-tRNA synthetase family	J				30	20	25	75
IAI47_RS03845	802609	803235	627	-	208	-	Chromosome	FIG00634257: hypothetical protein	Trypsin-like serine proteases, typically periplasmic, contain C-terminal PDZ domain	O				30	20	24	74
IAI47_RS03850	803596	804759	1164	+	387	ydhP	Chromosome	Putative sugar transport protein	major facilitator superfamily MFS_1	EGP				30	20	25	75
IAI47_RS03855	804756	805676	921	-	306	lysR	Chromosome	Transcriptional activator protein LysR	Transcriptional regulator	K				30	20	25	75
IAI47_RS03860	805779	807035	1257	+	418	lysA	Chromosome	Diaminopimelate decarboxylase (EC 4.1.1.20)	Specifically catalyzes the decarboxylation of meso- diaminopimelate (meso-DAP) to L-lysine	E				30	20	25	75
IAI47_RS03865	807068	807376	309	-	102	chbA	Chromosome	PTS system, cellobiose-specific IIA component (EC 2.7.1.205)	PTS system, Lactose/Cellobiose specific IIA subunit	G				24	20	25	69
IAI47_RS03870	807555	808904	1350	+	449	-	Chromosome	PTS system, cellobiose-specific IIC component	The phosphoenolpyruvate-dependent sugar phosphotransferase system (PTS), a major carbohydrate active - transport system, catalyzes the phosphorylation of incoming sugar substrates concomitant with their translocation across the cell membrane	G				24	20	25	69
IAI47_RS03875	808901	810328	1428	+	475	celH	Chromosome	beta-glucosidase (EC 3.2.1.21)	Belongs to the glycosyl hydrolase 1 family	G				30	20	25	75
IAI47_RS03880	810344	810661	318	+	105	-	Chromosome	PTS system, cellobiose-specific IIB component (EC 2.7.1.205)	PTS system, Lactose/Cellobiose specific IIB subunit	G				24	20	25	69
IAI47_RS03885	810758	811531	774	+	257	uxuR	Chromosome	Hexuronate utilization operon transcriptional repressor ExuR	FCD	K				30	20	23	73
IAI47_RS03890	811528	811980	453	+	150	-	Chromosome	Acetyltransferase, GNAT family	Acetyltransferase (GNAT) domain	S				29	0	21	50
IAI47_RS03895	812021	813061	1041	-	346	tas	Chromosome	Tas protein, an NADP(H)-dependent aldo-keto reductase	aldo keto reductase	C				30	20	25	75
IAI47_RS03900	813202	813420	219	-	72	ygdR	Chromosome	Uncharacterized lipoprotein YgdR	Bacterial protein of unknown function (DUF903)	S				30	20	25	75
IAI47_RS03905	813539	814249	711	-	236	ygdQ	Chromosome	UPF0053 inner membrane protein YgdQ	Membrane protein TerC	P				30	20	21	71
IAI47_RS03910	814349	815026	678	-	225	mutH	Chromosome	DNA mismatch repair endonuclease MutH	Sequence-specific endonuclease that cleaves unmethylated GATC sequences. It is involved in DNA mismatch repair	L				30	20	25	75
IAI47_RS03915	815711	816238	528	+	175	nudH	Chromosome	Adenosine (5')-pentaphospho-(5'')-adenosine pyrophosphohydrolase	Accelerates the degradation of transcripts by removing pyrophosphate from the 5'-end of triphosphorylated RNA, leading to a more labile monophosphorylated state that can stimulate subsequent ribonuclease cleavage	F				30	20	25	75
IAI47_RS03920	816251	818497	2247	+	748	ptsP	Chromosome	FIG001592: Phosphocarrier protein kinase/phosphorylase, nitrogen regulation associated	Belongs to the PEP-utilizing enzyme family	T				30	20	24	74
IAI47_RS03925	818640	819521	882	+	293	lgt	Chromosome	Prolipoprotein diacylglyceryl transferase	Transfers the N-acyl diglyceride group on what will become the N-terminal cysteine of membrane lipoproteins	M				30	20	25	75
IAI47_RS03930	819518	820312	795	+	264	thyA	Chromosome	Thymidylate synthase (EC 2.1.1.45)	Catalyzes the reductive methylation of 2'-deoxyuridine- 5'-monophosphate (dUMP) to 2'-deoxythymidine-5'-monophosphate (dTMP) while utilizing 5,10-methylenetetrahydrofolate (mTHF) as the methyl donor and reductant in the reaction, yielding dihydrofolate (DHF) as a by-product. This enzymatic reaction provides an intracellular de novo source of dTMP, an essential precursor for DNA biosynthesis	F				30	20	25	75
IAI47_RS03935	820504	820974	471	+	156	-	Chromosome	Prepilin peptidase dependent protein A precursor	Prokaryotic N-terminal methylation motif	NU				30	19	23	72
IAI47_RS03940	820971	821498	528	+	175	ppdB	Chromosome	Prepilin peptidase dependent protein B precursor	Prokaryotic N-terminal methylation motif	U				30	20	25	75
IAI47_RS03945	821495	821899	404	+	134	ygdB	Chromosome	DUF2509 family protein	Protein of unknown function (DUF2509)	S				30	20	25	75
IAI47_RS03950	821850	822185	336	+	111	ppdC	Chromosome	hypothetical protein	Type II secretion prepilin peptidase dependent protein C	NU				30	20	24	74
IAI47_RS03955	822287	825664	3378	+	1125	recC	Chromosome	Exodeoxyribonuclease V gamma chain (EC 3.1.11.5)	A helicase nuclease that prepares dsDNA breaks (DSB) for recombinational DNA repair. Binds to DSBs and unwinds DNA via a highly rapid and processive ATP-dependent bidirectional helicase activity. Unwinds dsDNA until it encounters a Chi (crossover hotspot instigator) sequence from the 3' direction. Cuts ssDNA a few nucleotides 3' to the Chi site. The properties and activities of the enzyme are cha…	L				29	20	24	73
IAI47_RS03960	825771	828662	2892	+	963	ptrA	Chromosome	Protease III precursor (EC 3.4.24.55)	Belongs to the peptidase M16 family	O				30	20	25	75
IAI47_RS03965	828659	832198	3540	+	1179	recB	Chromosome	Exodeoxyribonuclease V beta chain (EC 3.1.11.5)	A helicase nuclease that prepares dsDNA breaks (DSB) for recombinational DNA repair. Binds to DSBs and unwinds DNA via a highly rapid and processive ATP-dependent bidirectional helicase activity. Unwinds dsDNA until it encounters a Chi (crossover hotspot instigator) sequence from the 3' direction. Cuts ssDNA a few nucleotides 3' to the Chi site. The properties and activities of the enzyme are cha…	L				30	20	25	75
IAI47_RS03970	832195	834036	1842	+	613	recD	Chromosome	Exodeoxyribonuclease V alpha chain (EC 3.1.11.5)	A helicase nuclease that prepares dsDNA breaks (DSB) for recombinational DNA repair. Binds to DSBs and unwinds DNA via a highly rapid and processive ATP-dependent bidirectional helicase activity. Unwinds dsDNA until it encounters a Chi (crossover hotspot instigator) sequence from the 3' direction. Cuts ssDNA a few nucleotides 3' to the Chi site. The properties and activities of the enzyme are cha…	L				30	20	25	75
IAI47_RS03975	834086	835414	1329	-	442	argA	Chromosome	N-acetylglutamate synthase (EC 2.3.1.1)	Belongs to the acetyltransferase family. ArgA subfamily	E				29	20	25	74
IAI47_RS03980	835647	836891	1245	+	414	amiC	Chromosome	N-acetylmuramoyl-L-alanine amidase (EC 3.5.1.28)	Hydrolyzes the bond between N-acetylmuramic acid and amino acid residues in peptidoglycan	M				30	19	25	74
IAI47_RS03985	837003	837079	77	-		-	Chromosome	tRNA-Met	-	-				-	-	-	-
IAI47_RS03990	837134	837210	77	-		-	Chromosome	tRNA-Met	-	-				-	-	-	-
IAI47_RS03995	837276	837352	77	-		-	Chromosome	tRNA-Met	-	-				-	-	-	-
IAI47_RS04000	837556	838704	1149	+	382	mltA	Chromosome	Membrane-bound lytic murein transglycosylase A	Murein-degrading enzyme. May play a role in recycling of muropeptides during cell elongation and or cell division	M				30	20	25	75
IAI47_RS04005	838753	839565	813	+	270	ygdL	Chromosome	HesA/MoeB/ThiF family protein => sulfur transfer pathway protein CsdL	UBA THIF-type NAD FAD binding protein	H				30	20	25	75
IAI47_RS04010	839544	839999	456	-	151	csdE	Chromosome	Sulfur acceptor protein => sulfur transfer pathway protein CsdE	cysteine desulfurase, sulfur acceptor subunit CsdE	S				30	20	25	75
IAI47_RS04015	840002	841210	1209	-	402	csdA	Chromosome	Cysteine desulfurase (EC 2.8.1.7) => sulfur transfer pathway protein CsdA	Cysteine sulfinate desulfinase	E				30	20	25	75
IAI47_RS04020	841420	841641	222	+	73	ygdI	Chromosome	Uncharacterized lipoprotein YgdI	Bacterial protein of unknown function (DUF903)	S				30	20	25	75
IAI47_RS04025	841977	842894	918	+	305	gcvA	Chromosome	Glycine cleavage system transcriptional activator GcvA	Glycine cleavage system transcriptional activator	K				30	20	25	75
IAI47_RS04030	842945	843340	396	+	131	ygdD	Chromosome	FIG00018398: hypothetical regulator	inner membrane protein ygdD	S				30	19	25	74
IAI47_RS04035	843333	844433	1101	+	366	rlmM	Chromosome	23S rRNA (cytidine(2498)-2'-O)-methyltransferase (EC 2.1.1.186)	Belongs to the class I-like SAM-binding methyltransferase superfamily. RNA methyltransferase RlmE family. RlmM subfamily	J				30	20	25	75
IAI47_RS04040	844458	845213	756	-	251	xni	Chromosome	DNA polymerase I (EC 2.7.7.7)	Has flap endonuclease activity. During DNA replication, flap endonucleases cleave the 5'-overhanging flap structure that is generated by displacement synthesis when DNA polymerase encounters the 5'-end of a downstream Okazaki fragment	L				30	20	25	75
IAI47_RS04045	845248	846612	1365	-	454	ygdH	Chromosome	Pyrimidine/purine nucleotide 5'-monophosphate nucleosidase PpnN (EC 3.2.2.4) (EC 3.2.2.10)	Possible lysine decarboxylase	S				30	20	25	75
IAI47_RS04050	846782	847627	846	-	281	queF	Chromosome	NADPH-dependent 7-cyano-7-deazaguanine reductase (EC 1.7.1.13)	Catalyzes the NADPH-dependent reduction of 7-cyano-7- deazaguanine (preQ0) to 7-aminomethyl-7-deazaguanine (preQ1)	H				30	20	25	75
IAI47_RS04055	847693	848238	546	+	181	syd	Chromosome	Syd protein	Interacts with the SecY protein in vivo. May bind preferentially to an uncomplexed state of SecY, thus functioning either as a chelating agent for excess SecY in the cell or as a regulatory factor that negatively controls the translocase function	S				30	20	25	75
IAI47_RS04060	848826	849155	330	+	109	yqcC	Chromosome	Uncharacterized protein YqcC	tRNA pseudouridine synthase C	S				29	20	25	74
IAI47_RS04065	849155	849934	780	+	259	truC	Chromosome	tRNA pseudouridine(65) synthase (EC 5.4.99.26)	Catalyzes formation of pseudouridine at position 65 in tRNA-Ile1 and tRNA-Asp	J				30	20	25	75
IAI47_RS04070	849947	850393	447	+	148	yqcA	Chromosome	Hypothetical flavoprotein YqcA (clustered with tRNA pseudouridine synthase C)	flavodoxin binds one FMN molecule, which serves as a redox-active prosthetic group	C				30	20	25	75
IAI47_RS04075	850461	852020	1560	-	519	garD	Chromosome	D-galactarate dehydratase (EC 4.2.1.42)	Catalyzes the dehydration of galactarate to form 5- dehydro-4-deoxy-D-glucarate	G				30	20	25	75
IAI47_RS04080	852595	853956	1362	+	453	gudP	Chromosome	D-glucarate transporter	Transporter	G				30	20	25	75
IAI47_RS04085	853953	855299	1347	+	448	gudX	Chromosome	Glucarate dehydratase related protein YgcY	mandelate racemase muconate lactonizing	M				30	20	25	75
IAI47_RS04090	855310	856641	1332	+	443	gudD	Chromosome	Glucarate dehydratase (EC 4.2.1.40)	Belongs to the mandelate racemase muconate lactonizing enzyme family	M				30	20	25	75
IAI47_RS04095	856687	857457	771	+	256	garL	Chromosome	2-dehydro-3-deoxyglucarate aldolase (EC 4.1.2.20)	Catalyzes the reversible retro-aldol cleavage of both 5- keto-4-deoxy-D-glucarate and 2-keto-3-deoxy-D-glucarate to pyruvate and tartronic semialdehyde	G				30	20	25	75
IAI47_RS04100	857477	858361	885	+	294	garR	Chromosome	2-hydroxy-3-oxopropionate reductase (EC 1.1.1.60)	Catalyzes the reduction of tatronate semialdehyde to D- glycerate	C				30	20	25	75
IAI47_RS04105	858436	859575	1140	+	379	garK	Chromosome	Glycerate kinase (EC 2.7.1.31)	Belongs to the glycerate kinase type-1 family	G				30	20	24	74
IAI47_RS04110	859764	862493	2730	-	909	barA	Chromosome	Signal transduction histidine-protein kinase BarA (EC 2.7.13.3)	Histidine kinase	T				30	20	25	75
IAI47_RS04115	862588	863904	1317	+	438	rlmD	Chromosome	23S rRNA (uracil(1939)-C(5))-methyltransferase (EC 2.1.1.190)	Catalyzes the formation of 5-methyl-uridine at position 1939 (m5U1939) in 23S rRNA	H				30	20	25	75
IAI47_RS04120	863934	866165	2232	+	743	relA	Chromosome	Inactive (p)ppGpp 3'-pyrophosphohydrolase domain / GTP pyrophosphokinase (EC 2.7.6.5), (p)ppGpp synthetase I	In eubacteria ppGpp (guanosine 3'-diphosphate 5-' diphosphate) is a mediator of the stringent response that coordinates a variety of cellular activities in response to changes in nutritional abundance	KT				30	20	25	75
IAI47_RS04125	866324	867112	789	+	262	mazG	Chromosome	Nucleoside triphosphate pyrophosphohydrolase MazG (EC 3.6.1.8)	MazG thus works in limiting the toxic activity of the MazF toxin induced during starvation	S				30	20	25	75
IAI47_RS04130	867343	868980	1638	+	545	pyrG	Chromosome	CTP synthase (EC 6.3.4.2)	Catalyzes the ATP-dependent amination of UTP to CTP with either L-glutamine or ammonia as the source of nitrogen. Regulates intracellular CTP levels through interactions with the four ribonucleotide triphosphates	F				30	20	25	75
IAI47_RS04135	869057	870352	1296	+	431	eno	Chromosome	Enolase (EC 4.2.1.11)	Catalyzes the reversible conversion of 2- phosphoglycerate into phosphoenolpyruvate. It is essential for the degradation of carbohydrates via glycolysis	G				30	20	25	75
IAI47_RS04140	870502	871173	672	+	223	queE	Chromosome	7-carboxy-7-deazaguanine synthase (EC 4.3.99.3)	Catalyzes the complex heterocyclic radical-mediated conversion of 6-carboxy-5,6,7,8-tetrahydropterin (CPH4) to 7- carboxy-7-deazaguanine (CDG), a step common to the biosynthetic pathways of all 7-deazapurine-containing compounds	H				30	20	25	75
IAI47_RS04145	871268	871627	360	-	119	queD	Chromosome	6-carboxy-5,6,7,8-tetrahydropterin synthase (EC 4.1.2.50)	synthase	H				30	20	25	75
IAI47_RS04150	871950	873731	1782	+	593	cysJ	Chromosome	Sulfite reductase [NADPH] flavoprotein alpha-component (EC 1.8.1.2)	Component of the sulfite reductase complex that catalyzes the 6-electron reduction of sulfite to sulfide. This is one of several activities required for the biosynthesis of L- cysteine from sulfate. The flavoprotein component catalyzes the electron flow from NADPH - FAD - FMN to the hemoprotein component	C				30	20	25	75
IAI47_RS04155	873731	875452	1722	+	573	cysI	Chromosome	Sulfite reductase [NADPH] hemoprotein beta-component (EC 1.8.1.2)	Component of the sulfite reductase complex that catalyzes the 6-electron reduction of sulfite to sulfide. This is one of several activities required for the biosynthesis of L- cysteine from sulfate	P				30	20	25	75
IAI47_RS04160	875449	876183	735	+	244	cysH	Chromosome	Phosphoadenylyl-sulfate reductase [thioredoxin] (EC 1.8.4.8)	Belongs to the PAPS reductase family. CysH subfamily	EH				30	20	25	75
IAI47_RS04165	876244	876528	285	-	94	-	Chromosome	hypothetical protein; putative YCII-related domain	YCII-related domain	S				30	20	13	63
IAI47_RS04170	876538	877551	1014	-	337	iap	Chromosome	Alkaline phosphatase isozyme conversion protein	Catalyzes the sequential removal of 2 amino-terminal arginines from alkaline phosphatase isozyme 1 to form isozymes 2 and 3	S				30	20	21	71
IAI47_RS04175	877916	879331	1416	+	471	cysG	Chromosome	Precorrin-2 oxidase (EC 1.3.1.76) @ Sirohydrochlorin ferrochelatase activity of CysG (EC 4.99.1.4) / Uroporphyrinogen-III methyltransferase (EC 2.1.1.107)	Multifunctional enzyme that catalyzes the SAM-dependent methylations of uroporphyrinogen III at position C-2 and C-7 to form precorrin-2 via precorrin-1. Then it catalyzes the NAD- dependent ring dehydrogenation of precorrin-2 to yield sirohydrochlorin. Finally, it catalyzes the ferrochelation of sirohydrochlorin to yield siroheme	H				30	20	25	75
IAI47_RS04180	879341	880249	909	+	302	cysD	Chromosome	Sulfate adenylyltransferase subunit 2 (EC 2.7.7.4)	Sulfate adenylyltransferase subunit 2	H				30	20	25	75
IAI47_RS04185	880261	881688	1428	+	475	cysN	Chromosome	Sulfate adenylyltransferase subunit 1 (EC 2.7.7.4)	Belongs to the TRAFAC class translation factor GTPase superfamily. Classic translation factor GTPase family. CysN NodQ subfamily	H				30	20	25	75
IAI47_RS04190	881688	882293	606	+	201	cysC	Chromosome	Adenylylsulfate kinase (EC 2.7.1.25)	Catalyzes the synthesis of activated sulfate	F				30	20	25	75
IAI47_RS04195	882348	882668	321	+	106	ygbE	Chromosome	Inner membrane protein YgbE	Protein of unknown function (DUF3561)	S				30	20	25	75
IAI47_RS04200	882838	883155	318	+	105	ftsB	Chromosome	Cell division protein DivIC (FtsB), stabilizes FtsL against RasP cleavage	Essential cell division protein. May link together the upstream cell division proteins, which are predominantly cytoplasmic, with the downstream cell division proteins, which are predominantly periplasmic	D				30	20	25	75
IAI47_RS04205	883159	883875	717	+	238	ispD	Chromosome	2-C-methyl-D-erythritol 4-phosphate cytidylyltransferase (EC 2.7.7.60)	Catalyzes the formation of 4-diphosphocytidyl-2-C- methyl-D-erythritol from CTP and 2-C-methyl-D-erythritol 4- phosphate (MEP)	I				30	20	25	75
IAI47_RS04210	883875	884357	483	+	160	ispF	Chromosome	2-C-methyl-D-erythritol 2,4-cyclodiphosphate synthase (EC 4.6.1.12)	Involved in the biosynthesis of isopentenyl diphosphate (IPP) and dimethylallyl diphosphate (DMAPP), two major building blocks of isoprenoid compounds. Catalyzes the conversion of 4- diphosphocytidyl-2-C-methyl-D-erythritol 2-phosphate (CDP-ME2P) to 2-C-methyl-D-erythritol 2,4-cyclodiphosphate (ME-CPP) with a corresponding release of cytidine 5-monophosphate (CMP)	H				30	20	25	75
IAI47_RS04215	884354	885394	1041	+	346	truD	Chromosome	tRNA pseudouridine(13) synthase (EC 5.4.99.27)	Responsible for synthesis of pseudouridine from uracil- 13 in transfer RNAs	J				30	19	25	74
IAI47_RS04220	885586	886347	762	+	253	surE	Chromosome	5'-nucleotidase SurE (EC 3.1.3.5) @ Exopolyphosphatase (EC 3.6.1.11)	Nucleotidase with a broad substrate specificity as it can dephosphorylate various ribo- and deoxyribonucleoside 5'- monophosphates and ribonucleoside 3'-monophosphates with highest affinity to 3'-AMP. Also hydrolyzes polyphosphate (exopolyphosphatase activity) with the preference for short-chain- length substrates (P20-25). Might be involved in the regulation of dNTP and NTP pools, and in the tur…	S				30	20	15	65
IAI47_RS04225	886341	886967	627	+	208	pcm	Chromosome	Protein-L-isoaspartate O-methyltransferase (EC 2.1.1.77)	Catalyzes the methyl esterification of L-isoaspartyl residues in peptides and proteins that result from spontaneous decomposition of normal L-aspartyl and L-asparaginyl residues. It plays a role in the repair and or degradation of damaged proteins	O				30	20	25	75
IAI47_RS04230	887262	888230	969	+	322	nlpD	Chromosome	Murein hydrolase activator NlpD	peptidase	DM				30	20	25	75
IAI47_RS04235	888288	889280	993	+	330	rpoS	Chromosome	RNA polymerase sigma factor RpoS	Sigma factors are initiation factors that promote the attachment of RNA polymerase to specific initiation sites and are then released	K				28	20	25	73
IAI47_RS04240	889409	891970	2562	-	853	mutS	Chromosome	DNA mismatch repair protein MutS	that it carries out the mismatch recognition step. This protein has a weak ATPase activity	L				30	20	24	74
IAI47_RS04245	892275	892922	648	-	215	narL	Chromosome	Nitrate/nitrite response regulator protein NarL	helix_turn_helix, Lux Regulon	K				30	20	25	75
IAI47_RS04250	893239	894630	1392	+	463	narK	Chromosome	Nitrate/nitrite transporter NarU	nitrite transporter	P				30	4	7	41
IAI47_RS04255	894732	898493	3762	+	1253	narG	Chromosome	Respiratory nitrate reductase alpha chain (EC 1.7.99.4)	Belongs to the prokaryotic molybdopterin-containing oxidoreductase family	C				30	4	7	41
IAI47_RS04260	898490	900034	1545	+	514	narH	Chromosome	Respiratory nitrate reductase beta chain (EC 1.7.99.4)	nitrate reductase	C				30	4	7	41
IAI47_RS04265	900031	900759	729	+	242	narJ	Chromosome	Respiratory nitrate reductase delta chain (EC 1.7.99.4)	delta subunit	C				30	4	7	41
IAI47_RS04270	900756	901433	678	+	225	narI	Chromosome	Respiratory nitrate reductase gamma chain (EC 1.7.99.4)	gamma subunit	C				30	4	7	41
IAI47_RS04275	901584	902666	1083	+	360	mltB	Chromosome	Membrane-bound lytic murein transglycosylase B	lytic murein transglycosylase B	M				30	20	25	75
IAI47_RS04280	902747	903082	336	+	111	phnA	Chromosome	Protein PhnA	Alkylphosphonate utilization operon protein PhnA	P				30	20	25	75
IAI47_RS04285	903116	904003	888	-	295	-	Chromosome	dihydrodipicolinate synthetase	Belongs to the DapA family	H				30	20	25	75
IAI47_RS04290	904170	904946	777	+	258	tam	Chromosome	Trans-aconitate 2-methyltransferase (EC 2.1.1.144)	Catalyzes the S-adenosylmethionine monomethyl esterification of trans-aconitate	S				30	19	17	66
IAI47_RS04295	905052	905546	495	+	164	ygaD	Chromosome	Nicotinamide-nucleotide amidase (EC 3.5.1.42)	Belongs to the CinA family	S				30	20	25	75
IAI47_RS04300	905642	906712	1071	+	356	recA	Chromosome	RecA protein	Can catalyze the hydrolysis of ATP in the presence of single-stranded DNA, the ATP-dependent uptake of single-stranded DNA by duplex DNA, and the ATP-dependent hybridization of homologous single-stranded DNAs. It interacts with LexA causing its activation and leading to its autocatalytic cleavage	L				30	20	25	75
IAI47_RS04305	906837	907355	519	+	172	recX	Chromosome	Regulatory protein RecX	Regulatory protein RecX	S				30	20	25	75
IAI47_RS04310	907489	910116	2628	+	875	alaS	Chromosome	Alanyl-tRNA synthetase (EC 6.1.1.7)	Catalyzes the attachment of alanine to tRNA(Ala) in a two-step reaction alanine is first activated by ATP to form Ala- AMP and then transferred to the acceptor end of tRNA(Ala). Also edits incorrectly charged Ser-tRNA(Ala) and Gly-tRNA(Ala) via its editing domain	J				30	20	25	75
IAI47_RS04315	910366	910551	186	+	61	csrA	Chromosome	Carbon storage regulator	Could accelerate the degradation of some genes transcripts potentially through selective RNA binding	T				30	20	25	75
IAI47_RS04320	910834	910926	93	+		-	Chromosome	tRNA-Ser	-	-				-	-	-	-
IAI47_RS04325	910935	911011	77	+		-	Chromosome	tRNA-Arg	-	-				-	-	-	-
IAI47_RS04330	911096	911172	77	+		-	Chromosome	tRNA-Arg	-	-				-	-	-	-
IAI47_RS04335	911244	911320	77	+		-	Chromosome	tRNA-Arg	-	-				-	-	-	-
IAI47_RS04340	911773	912339	567	+	188	yqaB	Chromosome	Fructose-1-phosphate phosphatase YqaB (EC 3.1.3.-)	catalyzes the dephosphorylation of fructose 1-phosphate, 6-phosphogluconate and p-nitrophenyl phosphate (pNPP)	S				30	20	25	75
IAI47_RS04345	912336	912764	429	+	142	yqaA	Chromosome	putative membrane protein	Membrane	S				30	20	25	75
IAI47_RS04350	912796	914403	1608	+	535	gshA	Chromosome	Glutamate--cysteine ligase (EC 6.3.2.2)	Belongs to the glutamate--cysteine ligase type 1 family. Type 1 subfamily	H				30	20	25	75
IAI47_RS04355	914557	915072	516	+	171	luxS	Chromosome	S-ribosylhomocysteine lyase (EC 4.4.1.21) @ Autoinducer-2 production protein LuxS	Involved in the synthesis of autoinducer 2 (AI-2) which is secreted by bacteria and is used to communicate both the cell density and the metabolic potential of the environment. The regulation of gene expression in response to changes in cell density is called quorum sensing. Catalyzes the transformation of S-ribosylhomocysteine (RHC) to homocysteine (HC) and 4,5- dihydroxy-2,3-pentadione (DPD)	H				30	20	25	75
IAI47_RS04360	915134	916420	1287	-	428	yfjD	Chromosome	Putative membrane protein YfjD	Domain of unknown function DUF21	P				30	20	25	75
IAI47_RS04365	916436	917236	801	-	266	ypjD	Chromosome	Inner membrane protein YpjD	cytochrome c assembly protein	S				30	20	25	75
IAI47_RS04370	917403	918764	1362	+	453	ffh	Chromosome	Signal recognition particle protein Ffh	Involved in targeting and insertion of nascent membrane proteins into the cytoplasmic membrane. Binds to the hydrophobic signal sequence of the ribosome-nascent chain (RNC) as it emerges from the ribosomes. The SRP-RNC complex is then targeted to the cytoplasmic membrane where it interacts with the SRP receptor FtsY. Interaction with FtsY leads to the transfer of the RNC complex to the Sec transl…	U				30	20	25	75
IAI47_RS04375	918907	919155	249	+	82	rpsP	Chromosome	SSU ribosomal protein S16p	Belongs to the bacterial ribosomal protein bS16 family	J				30	20	25	75
IAI47_RS04380	919174	919722	549	+	182	rimM	Chromosome	16S rRNA processing protein RimM	An accessory protein needed during the final step in the assembly of 30S ribosomal subunit, possibly for assembly of the head region. Probably interacts with S19. Essential for efficient processing of 16S rRNA. May be needed both before and after RbfA during the maturation of 16S rRNA. It has affinity for free ribosomal 30S subunits but not for 70S ribosomes	J				30	20	25	75
IAI47_RS04385	919719	920522	804	+	267	trmD	Chromosome	tRNA (guanine(37)-N(1))-methyltransferase (EC 2.1.1.228)	Belongs to the RNA methyltransferase TrmD family	J				30	20	25	75
IAI47_RS04390	920567	920914	348	+	115	rplS	Chromosome	LSU ribosomal protein L19p	This protein is located at the 30S-50S ribosomal subunit interface and may play a role in the structure and function of the aminoacyl-tRNA binding site	J				30	20	25	75
IAI47_RS04395	921011	921547	537	-	178	-	Chromosome	Putative ribosomal-protein-serine acetyltransferase	GCN5-related N-acetyltransferase	J				30	20	18	68
IAI47_RS04400	921837	922916	1080	+	359	aroF	Chromosome	2-keto-3-deoxy-D-arabino-heptulosonate-7-phosphate synthase I alpha (EC 2.5.1.54)	Stereospecific condensation of phosphoenolpyruvate (PEP) and D-erythrose-4-phosphate (E4P) giving rise to 3-deoxy-D- arabino-heptulosonate-7-phosphate (DAHP)	E				30	20	25	75
IAI47_RS04405	922922	924043	1122	+	373	tyrA	Chromosome	Chorismate mutase I (EC 5.4.99.5) / Cyclohexadienyl dehydrogenase (EC 1.3.1.12)(EC 1.3.1.43)	Catalyzes the formation of prephenate from chorismate and the formation of 4-hydroxyphenylpyruvate from prephenate in tyrosine biosynthesis	E				30	20	25	75
IAI47_RS04410	924076	925251	1176	-	391	pheA	Chromosome	Chorismate mutase I (EC 5.4.99.5) / Prephenate dehydratase (EC 4.2.1.51)	Catalyzing the formation of prephenate from chorismate and the formation of phenylpyruvate from prephenate in phenylalanine biosynthesis	E				30	20	25	75
IAI47_RS04415	925487	925822	336	-	111	raiA	Chromosome	Ribosome-associated inhibitor A	sigma 54 modulation protein ribosomal protein S30EA	J				30	20	25	75
IAI47_RS04420	926103	926834	732	-	243	bamD	Chromosome	Outer membrane beta-barrel assembly protein BamD	Part of the outer membrane protein assembly complex, which is involved in assembly and insertion of beta-barrel proteins into the outer membrane. Constitutes, with BamA, the core component of the assembly machinery	M				30	20	25	75
IAI47_RS04425	926964	927941	978	+	325	rluD	Chromosome	LSU rRNA pseudouridine(1911/1915/1917) synthase (EC 5.4.99.23)	Responsible for synthesis of pseudouridine from uracil	J				30	20	25	75
IAI47_RS04430	927941	928669	729	+	242	yfiH	Chromosome	FIG00003370: Multicopper polyphenol oxidase	Belongs to the multicopper oxidase YfiH RL5 family	S				30	20	24	74
IAI47_RS04435	928796	931369	2574	+	857	clpB	Chromosome	Chaperone protein ClpB (ATP-dependent unfoldase)	Part of a stress-induced multi-chaperone system, it is involved in the recovery of the cell from heat-induced damage, in cooperation with DnaK, DnaJ and GrpE	O				30	20	25	75
IAI47_RS04440	931843	933389	1547	+		-	Chromosome	16S ribosomal RNA	-	-				-	-	-	-
IAI47_RS04445	933457	933533	77	+		-	Chromosome	tRNA-Ile	-	-				-	-	-	-
IAI47_RS04450	933676	933751	76	+		-	Chromosome	tRNA-Ala	-	-				-	-	-	-
IAI47_RS04455	933950	936884	2935	+		-	Chromosome	23S ribosomal RNA	-	-				-	-	-	-
IAI47_RS04460	936956	937077	122	+		rrf	Chromosome	5S rRNA ## 5S ribosomal RNA	-	-				-	-	-	-
IAI47_RS04465	937351	938640	1290	+	429	kgtP	Chromosome	Alpha-ketoglutarate permease	metabolite H symporter, major facilitator superfamily (MFS)	EGP				30	20	25	75
IAI47_RS04470	938989	940344	1356	-	451	pssA	Chromosome	CDP-diacylglycerol--serine O-phosphatidyltransferase (EC 2.7.8.8)	Catalyzes de novo synthesis of phosphatidylserine from CDP-diacylglycerol and L-serine which leads eventually to the production of phosphatidylethanolamine	I				30	20	24	74
IAI47_RS04475	940444	943119	2676	-	891	yfiQ	Chromosome	Protein lysine acetyltransferase Pat (EC 2.3.1.-)	Catalyzes the acetylation of lysine	CJ				30	20	25	75
IAI47_RS04480	943259	943936	678	-	225	yfiP	Chromosome	Uncharacterized conserved protein YfiP, contains DTW domain	DTW domain containing protein	S				30	20	25	75
IAI47_RS04485	944019	944438	420	-	139	trxC	Chromosome	Thioredoxin 2	Belongs to the thioredoxin family	O				30	19	25	74
IAI47_RS04490	944598	945782	1185	+	394	yfiF	Chromosome	Uncharacterized tRNA/rRNA methyltransferase YfiF	Belongs to the class IV-like SAM-binding methyltransferase superfamily. RNA methyltransferase TrmH family	J				30	20	25	75
IAI47_RS04495	945819	947354	1536	-	511	emrB	Chromosome	Multidrug efflux system EmrAB-OMF, inner-membrane proton/drug antiporter EmrB (MFS type)	Major facilitator superfamily	EGP				30	20	25	75
IAI47_RS04500	947371	948543	1173	-	390	emrA	Chromosome	Multidrug efflux system EmrAB-OMF, membrane fusion component EmrA	With ErmA and TolC forms a multidrug efflux system	V				30	20	25	75
IAI47_RS04505	948694	949224	531	-	176	mprA	Chromosome	Multidrug resistance regulator EmrR (MprA)	DNA-binding transcriptional repressor of microcin B17 synthesis and multidrug efflux	K				30	20	25	75
IAI47_RS04510	949526	950722	1197	-	398	ygaY	Chromosome	Uncharacterized MFS-type transporter STM2812	Major facilitator superfamily	EGP				30	20	25	75
IAI47_RS04515	950924	951922	999	-	332	proX	Chromosome	Glycine betaine/L-proline transport substrate-binding protein ProX (TC 3.A.1.12.1)	Substrate-binding region of ABC-type glycine betaine transport system	E				23	17	22	62
IAI47_RS04520	951984	953075	1092	-	363	proW	Chromosome	Glycine betaine/L-proline transport system permease protein ProW (TC 3.A.1.12.1)	to Erwinia pyrifoliae Ep1 96, glycine betaine L-proline transport system permease protein (NCBI YP_002647942.1)	P				23	17	22	62
IAI47_RS04525	953072	954268	1197	-	398	proV	Chromosome	Glycine betaine/L-proline transport ATP-binding protein ProV (TC 3.A.1.12.1)	Glycine betaine L-proline ABC transporter	E				30	20	25	75
IAI47_RS04530	954769	955728	960	-	319	nrdF	Chromosome	Ribonucleotide reductase of class Ib (aerobic), beta subunit (EC 1.17.4.1)	Provides the precursors necessary for DNA synthesis. Catalyzes the biosynthesis of deoxyribonucleotides from the corresponding ribonucleotides	F				30	20	25	75
IAI47_RS04535	955737	957875	2139	-	712	nrdE	Chromosome	Ribonucleotide reductase of class Ib (aerobic), alpha subunit (EC 1.17.4.1)	Provides the precursors necessary for DNA synthesis. Catalyzes the biosynthesis of deoxyribonucleotides from the corresponding ribonucleotides	F				30	20	25	75
IAI47_RS04540	957845	958258	414	-	137	nrdI	Chromosome	Ribonucleotide reduction protein NrdI	Probably involved in ribonucleotide reductase function	F				30	20	25	75
IAI47_RS04545	958263	958505	243	-	80	nrdH	Chromosome	Glutaredoxin-like protein NrdH, required for reduction of Ribonucleotide reductase class Ib	Glutaredoxin-like protein	O				30	20	25	75
IAI47_RS04550	958809	959126	318	-	105	-	Chromosome	ElaB protein	Bacterial protein of unknown function (DUF883)	S				30	20	25	75
IAI47_RS04555	959280	959615	336	+	111	ygaC	Chromosome	Uncharacterized protein YgaC	Protein of unknown function (DUF2002)	S				30	20	25	75
IAI47_RS04560	959750	961159	1410	+	469	mmuP	Chromosome	S-methylmethionine permease	Amino Acid	E				30	20	25	75
IAI47_RS04565	961149	962084	936	+	311	mmuM	Chromosome	Homocysteine S-methyltransferase (EC 2.1.1.10)	homocysteine	H				30	20	23	73
IAI47_RS04570	962170	962589	420	+	139	Z-12_--645	Chromosome	hypothetical protein	-	-				30	20	23	73
IAI47_RS04575	962590	963135	546	-	181	speG	Chromosome	Spermidine N1-acetyltransferase (EC 2.3.1.57)	Catalyzes the formation of N(1)- and N(8)-acetylspermidine from spermidine	J				30	20	25	75
IAI47_RS04580	963391	964068	678	-	225	-	Chromosome	ABC transporter, ATP-binding protein (cluster 5, nickel/peptides/opines)	ABC transporter	EP				30	20	25	75
IAI47_RS04585	964061	964891	831	-	276	gsiA_3	Chromosome	ABC transporter, ATP-binding protein (cluster 5, nickel/peptides/opines)	ABC transporter	EP				30	20	25	75
IAI47_RS04590	964881	965738	858	-	285	yddQ	Chromosome	ABC transporter, permease protein 2 (cluster 5, nickel/peptides/opines)	binding-protein-dependent transport systems inner membrane component	EP				30	20	25	75
IAI47_RS04595	965735	966787	1053	-	350	ddpB	Chromosome	ABC transporter, permease protein 1 (cluster 5, nickel/peptides/opines)	binding-protein-dependent transport systems inner membrane component	P				30	20	25	75
IAI47_RS04600	966787	968355	1569	-	522	-	Chromosome	ABC transporter, substrate-binding protein (cluster 5, nickel/peptides/opines)	Extracellular solute-binding protein, family 5	E				30	20	25	75
IAI47_RS04605	969013	971715	2703	+	900	mgtB	Chromosome	Mg(2+) transport ATPase, P-type (EC 3.6.3.2)	involved in magnesium transport into the cytoplasm	P				30	20	21	71
IAI47_RS04610	971881	972735	855	-	284	IV-2_22125	Chromosome	hypothetical protein	Serine threonine protein kinase involved in cell cycle control	DT				30	0	5	35
IAI47_RS04615	973060	973548	489	-	162	capB	Chromosome	Putative cold-shock protein	Cold-Shock Protein	K				30	20	11	61
IAI47_RS04620	973693	973938	246	-	81	ymjA	Chromosome	Uncharacterized protein YmjA	Protein of unknown function (DUF2543)	S				30	20	9	59
IAI47_RS04625	974267	975229	963	-	320	rbsK	Chromosome	Uncharacterized sugar kinase KPN_01699	Catalyzes the phosphorylation of ribose at O-5 in a reaction requiring ATP and magnesium. The resulting D-ribose-5- phosphate can then be used either for sythesis of nucleotides, histidine, and tryptophan, or as a component of the pentose phosphate pathway	G				30	20	25	75
IAI47_RS04630	975226	976122	897	-	298	alsK	Chromosome	D-allose kinase (EC 2.7.1.55)	Sugar kinase	GK				30	20	25	75
IAI47_RS04635	976119	976811	693	-	230	alsE	Chromosome	D-allulose-6-phosphate 3-epimerase (EC 5.1.3.-)	3-epimerase	G				29	20	25	74
IAI47_RS04640	976811	977863	1053	-	350	-	Chromosome	ABC transporter, permease protein (cluster 2, ribose/xylose/arabinose/galactose) / ABC transporter, permease protein (cluster 2, ribose/xylose/arabinose/galactose)	Belongs to the binding-protein-dependent transport system permease family	U				30	20	25	75
IAI47_RS04645	977876	978865	990	-	329	-	Chromosome	ABC transporter, permease protein (cluster 2, ribose/xylose/arabinose/galactose) / ABC transporter, permease protein (cluster 2, ribose/xylose/arabinose/galactose)	Belongs to the binding-protein-dependent transport system permease family	G				30	20	25	75
IAI47_RS04650	978858	980363	1506	-	501	araG_1	Chromosome	ABC transporter, ATP-binding protein (cluster 2, ribose/xylose/arabinose/galactose) / ABC transporter, ATP-binding protein (cluster 2, ribose/xylose/arabinose/galactose)	COG Carbohydrate transport and metabolism	G				30	20	25	75
IAI47_RS04655	980365	981348	984	-	327	lsrB_1	Chromosome	ABC transporter, substrate-binding protein (cluster 2, ribose/xylose/arabinose/galactose)	Transcriptional regulator	G				6	20	21	47
IAI47_RS04660	981361	982191	831	-	276	fucR	Chromosome	Transcriptional regulator, DeoR family	Transcriptional regulator	K	IslandPath-DIMOB			30	20	25	75
IAI47_RS04665	982815	983966	1152	+	383	yiuA	Chromosome	ABC transporter, substrate-binding protein (cluster 8, B12/iron complex)	periplasmic binding protein	P	IslandPath-DIMOB			30	19	25	74
IAI47_RS04670	984017	985990	1974	+	657	cirA	Chromosome	Colicin I receptor	receptor	P	IslandPath-DIMOB			30	20	25	75
IAI47_RS04675	986165	987439	1275	-	424	oxlT	Chromosome	Uncharacterized MFS-type transporter	Major Facilitator Superfamily	P	IslandPath-DIMOB			29	20	25	74
IAI47_RS04680	987944	988498	555	-	184	-	Chromosome	hypothetical protein	-	-	IslandPath-DIMOB			2	0	0	2
IAI47_RS04690	988921	989565	645	+		-	Chromosome	hypothetical protein	-	-	IslandPath-DIMOB			1	0	0	1
IAI47_RS04695	990281	990745	465	-	154	-	Chromosome	FIG00347916: hypothetical protein	-	-	IslandPath-DIMOB			13	5	11	29
IAI47_RS04700	992699	992857	159	+	52	-	Chromosome	hypothetical protein	-	-	IslandPath-DIMOB			-	-	-	-
IAI47_RS04705	992854	993126	273	+	90	-	Chromosome	hypothetical protein	-	-	IslandPath-DIMOB			10	2	0	12
IAI47_RS04710	993149	993475	327	-	108	-	Chromosome	hypothetical protein	-	-	IslandPath-DIMOB			18	3	2	23
IAI47_RS04715	993638	994327	689	-		-	Chromosome	integrase	-	-				-	-	-	-
IAI47_RS04720	995108	996028	921	+	306	-	Chromosome	Endonuclease/exonuclease/phosphatase	-	-	IslandPath-DIMOB			3	0	0	3
IAI47_RS04725	996015	996479	465	+	154	-	Chromosome	hypothetical protein	-	-	IslandPath-DIMOB			1	0	0	1
IAI47_RS04730	996680	998995	2316	-	771	-	Chromosome	Zinc binding domain / DNA primase (EC 2.7.7.-), Phage P4-associated / Replicative helicase RepA, Phage P4-associated	Zinc-binding domain of primase-helicase	L	IslandPath-DIMOB			6	7	11	24
IAI47_RS04735	999010	999348	339	-	112	-	Chromosome	FIG018226: DNA replication protein, phage-associated	Family of unknown function (DUF5375)	S	IslandPath-DIMOB			9	7	9	25
IAI47_RS04740	999338	999604	267	-	88	-	Chromosome	hypothetical protein	-	-	IslandPath-DIMOB			6	0	4	10
IAI47_RS04745	999580	1000128	549	-	182	-	Chromosome	FIG118045: Phage immunity repressor protein	Ash protein family	S	IslandPath-DIMOB			7	5	6	18
IAI47_RS04750	1000142	1000384	243	-	80	-	Chromosome	hypothetical protein	-	-	IslandPath-DIMOB			4	0	4	8
IAI47_RS04755	1000381	1000638	258	-	85	-	Chromosome	FIG033266: Phage DNA binding protein	Prophage CP4-57 regulatory protein (AlpA)	K	IslandPath-DIMOB			7	6	8	21
IAI47_RS04760	1001160	1001876	717	+	238	-	Chromosome	FIG070121: Phage capsid and scaffold protein	-	-	IslandPath-DIMOB		SIGI-HMM	5	0	7	12
IAI47_RS04765	1001873	1002124	252	+	83	-	Chromosome	Phage protein Ogr	Ogr/Delta-like zinc finger	S	IslandPath-DIMOB		SIGI-HMM	10	9	12	31
IAI47_RS04770	1002371	1004143	1773	-	590	-	Chromosome	Bipolar DNA helicase	Domain of unknown function DUF87	S	IslandPath-DIMOB		SIGI-HMM	2	2	3	7
IAI47_RS04775	1004131	1005252	1122	-	373	-	Chromosome	FIG036446: hypothetical protein	SIR2-like domain	S	IslandPath-DIMOB		SIGI-HMM	2	0	1	3
IAI47_RS04780	1005252	1006454	1203	-	400	intA	Chromosome	Phage integrase, Phage P4-associated	Belongs to the 'phage' integrase family	L	IslandPath-DIMOB		SIGI-HMM	25	19	22	66
IAI47_RS04785	1006647	1007008	362	-		ssrA	Chromosome	transfer-messenger RNA	-	-	IslandPath-DIMOB			-	-	-	-
IAI47_RS04790	1007052	1007534	483	-	160	smpB	Chromosome	tmRNA-binding protein SmpB	the 2 termini fold to resemble tRNA(Ala) and it encodes a tag peptide , a short internal open reading frame. During trans-translation Ala- aminoacylated tmRNA acts like a tRNA, entering the A-site of stalled ribosomes, displacing the stalled mRNA. The ribosome then switches to translate the ORF on the tmRNA	O	IslandPath-DIMOB			30	20	25	75
IAI47_RS04795	1007693	1008127	435	+	144	ratA	Chromosome	Ribosome association toxin RatA	Cyclase Dehydrase	I	IslandPath-DIMOB			30	20	25	75
IAI47_RS04800	1008120	1008413	294	+	97	rnfH	Chromosome	UPF0125 protein RatB	Belongs to the UPF0125 (RnfH) family	S	IslandPath-DIMOB			30	20	25	75
IAI47_RS04805	1008509	1008856	348	-	115	bamE	Chromosome	Outer membrane beta-barrel assembly protein BamE	Part of the outer membrane protein assembly complex, which is involved in assembly and insertion of beta-barrel proteins into the outer membrane	M	IslandPath-DIMOB			30	20	25	75
IAI47_RS04810	1009043	1010704	1662	-	553	recN	Chromosome	DNA repair protein RecN	May be involved in recombinational repair of damaged DNA	L	IslandPath-DIMOB			30	20	24	74
IAI47_RS04815	1010789	1011667	879	-	292	nadK	Chromosome	NAD kinase (EC 2.7.1.23)	Involved in the regulation of the intracellular balance of NAD and NADP, and is a key enzyme in the biosynthesis of NADP. Catalyzes specifically the phosphorylation on 2'-hydroxyl of the adenosine moiety of NAD to yield NADP	H	IslandPath-DIMOB			30	20	25	75
IAI47_RS04820	1011763	1012371	609	+	202	grpE	Chromosome	Heat shock protein GrpE	Participates actively in the response to hyperosmotic and heat shock by preventing the aggregation of stress-denatured proteins, in association with DnaK and GrpE. It is the nucleotide exchange factor for DnaK and may function as a thermosensor. Unfolded proteins bind initially to DnaJ	O	IslandPath-DIMOB			30	20	25	75
IAI47_RS04825	1012431	1013111	681	-	226	ung	Chromosome	Uracil-DNA glycosylase, family 1 (EC 3.2.2.27)	Excises uracil residues from the DNA which can arise as a result of misincorporation of dUMP residues by DNA polymerase or due to deamination of cytosine	L				30	20	25	75
IAI47_RS04830	1013354	1013737	384	+	127	grcA	Chromosome	Autonomous glycyl radical cofactor	Acts as a radical domain for damaged PFL and possibly other radical proteins	S				30	20	25	75
IAI47_RS04835	1013954	1015282	1329	-	442	srmB	Chromosome	ATP-dependent RNA helicase SrmB	DEAD-box RNA helicase involved in the assembly of the 50S ribosomal subunit at low temperature. Exhibits RNA-stimulated ATP hydrolysis and RNA unwinding activity	F				30	20	25	75
IAI47_RS04840	1015447	1016196	750	+	249	yfiC	Chromosome	tRNA(1)(Val) (adenine(37)-N(6))-methyltransferase (EC 2.1.1.223)	Specifically methylates the adenine in position 37 of tRNA(1)(Val) (anticodon cmo5UAC)	J				30	20	25	75
IAI47_RS04845	1016181	1017803	1623	-	540	nadB	Chromosome	L-aspartate oxidase (EC 1.4.3.16)	Catalyzes the oxidation of L-aspartate to iminoaspartate	H				30	20	25	75
IAI47_RS04850	1018213	1018788	576	+	191	rpoE	Chromosome	RNA polymerase sigma factor RpoE	Belongs to the sigma-70 factor family. ECF subfamily	K				30	20	25	75
IAI47_RS04855	1018819	1019472	654	+	217	rseA	Chromosome	Sigma factor RpoE negative regulatory protein RseA	An anti-sigma factor for extracytoplasmic function (ECF) sigma factor sigma-E (RpoE). ECF sigma factors are held in an inactive form by an anti-sigma factor until released by regulated intramembrane proteolysis (RIP). RIP occurs when an extracytoplasmic signal triggers a concerted proteolytic cascade to transmit information and elicit cellular responses. The membrane-spanning regulatory substrate…	T				30	20	25	75
IAI47_RS04860	1019472	1020428	957	+	318	rseB	Chromosome	Sigma factor RpoE negative regulatory protein RseB precursor	interacts with the C-terminal domain of RseA and stimulates RseA binding to sigmaE via the cytoplasmic RseA N-terminal domain which then sequesters sigmaE in the membrane thereby preventing sigmaE associated with core RNAP	T				30	20	25	75
IAI47_RS04865	1020425	1020889	465	+	154	rseC	Chromosome	Sigma factor RpoE regulatory protein RseC	Involved in the reduction of the SoxR iron-sulfur cluster	T				29	20	25	74
IAI47_RS04870	1021108	1022907	1800	+	599	lepA	Chromosome	Translation elongation factor LepA	Required for accurate and efficient protein synthesis under certain stress conditions. May act as a fidelity factor of the translation reaction, by catalyzing a one-codon backward translocation of tRNAs on improperly translocated ribosomes. Back- translocation proceeds from a post-translocation (POST) complex to a pre-translocation (PRE) complex, thus giving elongation factor G a second chance to…	M				30	20	25	75
IAI47_RS04875	1022917	1023891	975	+	324	lepB	Chromosome	Signal peptidase I (EC 3.4.21.89)	Belongs to the peptidase S26 family	U				30	19	24	73
IAI47_RS04880	1024023	1024703	681	+	226	rnc	Chromosome	Ribonuclease III (EC 3.1.26.3)	Digests double-stranded RNA. Involved in the processing of primary rRNA transcript to yield the immediate precursors to the large and small rRNAs (23S and 16S). Processes some mRNAs, and tRNAs when they are encoded in the rRNA operon. Processes pre- crRNA and tracrRNA of type II CRISPR loci if present in the organism	J				30	20	25	75
IAI47_RS04885	1024849	1025754	906	+	301	era	Chromosome	GTP-binding protein Era	An essential GTPase that binds both GDP and GTP, with rapid nucleotide exchange. Plays a role in 16S rRNA processing and 30S ribosomal subunit biogenesis and possibly also in cell cycle regulation and energy metabolism	S				30	20	25	75
IAI47_RS04890	1025759	1026487	729	+	242	recO	Chromosome	DNA recombination and repair protein RecO	Involved in DNA repair and RecF pathway recombination	L				30	20	25	75
IAI47_RS04895	1026560	1027291	732	+	243	pdxJ	Chromosome	Pyridoxine 5'-phosphate synthase (EC 2.6.99.2)	Catalyzes the complicated ring closure reaction between the two acyclic compounds 1-deoxy-D-xylulose-5-phosphate (DXP) and 3-amino-2-oxopropyl phosphate (1-amino-acetone-3-phosphate or AAP) to form pyridoxine 5'-phosphate (PNP) and inorganic phosphate	H				30	20	25	75
IAI47_RS04900	1027291	1027671	381	+	126	acpS	Chromosome	Holo-[acyl-carrier-protein] synthase (EC 2.7.8.7)	Transfers the 4'-phosphopantetheine moiety from coenzyme A to a Ser of acyl-carrier-protein	I				30	20	25	75
IAI47_RS04905	1027668	1027916	249	-	82	yfhL	Chromosome	Uncharacterized ferredoxin-like protein YfhL	ferredoxin	C				30	20	25	75
IAI47_RS04910	1027972	1028811	840	-	279	yfhH	Chromosome	Uncharacterized HTH-type transcriptional regulator YfhH	Transcriptional regulator	K				30	20	25	75
IAI47_RS04915	1028967	1029605	639	+	212	yfhB	Chromosome	Phosphatidylglycerophosphatase C (EC 3.1.3.27)	HAD superfamily (subfamily IF) hydrolase, YfhB	E				30	20	24	74
IAI47_RS04920	1029669	1030160	492	+	163	tadA	Chromosome	tRNA-specific adenosine-34 deaminase (EC 3.5.4.33)	Catalyzes the deamination of adenosine to inosine at the wobble position 34 of tRNA(Arg2)	FJ				30	19	25	74
IAI47_RS04925	1030157	1031614	1458	-	485	mltF	Chromosome	Membrane-bound lytic murein transglycosylase F (EC 4.2.2.n1)	Murein-degrading enzyme that degrades murein glycan strands and insoluble, high-molecular weight murein sacculi, with the concomitant formation of a 1,6-anhydromuramoyl product. Lytic transglycosylases (LTs) play an integral role in the metabolism of the peptidoglycan (PG) sacculus. Their lytic action creates space within the PG sacculus to allow for its expansion as well as for the insertion of …	M				30	20	25	75
IAI47_RS04930	1031698	1035768	4071	+	1356	purL	Chromosome	Phosphoribosylformylglycinamidine synthase, synthetase subunit (EC 6.3.5.3) / Phosphoribosylformylglycinamidine synthase, glutamine amidotransferase subunit (EC 6.3.5.3)	Phosphoribosylformylglycinamidine synthase involved in the purines biosynthetic pathway. Catalyzes the ATP-dependent conversion of formylglycinamide ribonucleotide (FGAR) and glutamine to yield formylglycinamidine ribonucleotide (FGAM) and glutamate	F				30	20	25	75
IAI47_RS04935	1036348	1037775	1428	+	475	yfhK	Chromosome	Sensor histidine kinase GlrK	signal transduction	T				30	20	25	75
IAI47_RS04940	1037779	1038447	669	+	222	yfhG	Chromosome	Uncharacterized protein YfhG	YfhG lipoprotein	NU				30	20	24	74
IAI47_RS04945	1038447	1039781	1335	+	444	yfhA	Chromosome	Transcriptional response regulatory protein GlrR	With GlrK is part of a two-component signal transduction system regulating glmY	T				30	20	25	75
IAI47_RS04950	1039966	1040304	339	+	112	glnB	Chromosome	Nitrogen regulatory protein P-II	at high nitrogen levels P-II prevents the phosphorylation of NR-I, the transcriptional activator of the glutamine synthetase gene (glnA)	K				30	20	25	75
IAI47_RS04955	1040710	1041894	1185	-	394	hmp	Chromosome	Flavohemoglobin / Nitric oxide dioxygenase (EC 1.14.12.17)	Is involved in NO detoxification in an aerobic process, termed nitric oxide dioxygenase (NOD) reaction that utilizes O(2) and NAD(P)H to convert NO to nitrate, which protects the bacterium from various noxious nitrogen compounds. Therefore, plays a central role in the inducible response to nitrosative stress	C				30	20	25	75
IAI47_RS04960	1042221	1043474	1254	+	417	glyA	Chromosome	Serine hydroxymethyltransferase (EC 2.1.2.1)	Catalyzes the reversible interconversion of serine and glycine with tetrahydrofolate (THF) serving as the one-carbon carrier. This reaction serves as the major source of one-carbon groups required for the biosynthesis of purines, thymidylate, methionine, and other important biomolecules. Also exhibits THF- independent aldolase activity toward beta-hydroxyamino acids, producing glycine and aldehyd…	E				30	20	25	75
IAI47_RS04965	1043603	1044751	1149	+	382	hcaT	Chromosome	Probable 3-phenylpropionic acid transporter	of the major facilitator superfamily	EGP				30	20	25	75
IAI47_RS04970	1044733	1046001	1269	-	422	csiE	Chromosome	Stationary phase inducible protein CsiE	Stationary phase inducible protein CsiE	K				30	19	25	74
IAI47_RS04975	1046157	1046783	627	+	208	Z-12_-8265	Chromosome	Putative periplasmic or exported protein	Protein of unknown function (DUF1007)	S				30	20	25	75
IAI47_RS04980	1046774	1047748	975	+	324	yohM	Chromosome	Nickel/cobalt efflux system STM2551	Belongs to the NiCoT transporter (TC 2.A.52) family	P				29	20	25	74
IAI47_RS04985	1047953	1048966	1014	+	337	-	Chromosome	hypothetical protein	nuclear chromosome segregation	D				30	20	21	71
IAI47_RS04990	1049031	1049834	804	-	267	suhB	Chromosome	Inositol-1-monophosphatase (EC 3.1.3.25)	inositol monophosphatase	G				30	20	25	75
IAI47_RS04995	1049967	1050719	753	+	250	trmJ	Chromosome	tRNA (cytidine(32)/uridine(32)-2'-O)-methyltransferase (EC 2.1.1.200)	Catalyzes the formation of 2'O-methylated cytidine (Cm32) or 2'O-methylated uridine (Um32) at position 32 in tRNA	J				30	20	25	75
IAI47_RS05000	1050850	1051347	498	+	165	iscR	Chromosome	Iron-sulfur cluster regulator IscR	Regulates the transcription of several operons and genes involved in the biogenesis of Fe-S clusters and Fe-S-containing proteins	K				30	20	25	75
IAI47_RS05005	1051436	1052596	1161	+	386	iscS	Chromosome	Cysteine desulfurase (EC 2.8.1.7) => IscS	Master enzyme that delivers sulfur to a number of partners involved in Fe-S cluster assembly, tRNA modification or cofactor biosynthesis. Catalyzes the removal of elemental sulfur atoms from cysteine to produce alanine. Functions as a sulfur delivery protein for Fe-S cluster synthesis onto IscU, an Fe-S scaffold assembly protein, as well as other S acceptor proteins	H				30	20	25	75
IAI47_RS05010	1052758	1054044	1287	+	428	pepB	Chromosome	Peptidase B (EC 3.4.11.23)	Probably plays an important role in intracellular peptide degradation	E				30	20	25	75
IAI47_RS05015	1054105	1054869	765	+	254	sseB	Chromosome	Protein SseB	Enhances serine sensitivity caused by inhibition of homoserine dehydrogenase I	S				30	20	25	75
IAI47_RS05020	1054911	1055753	843	-	280	sseA	Chromosome	3-mercaptopyruvate sulfurtransferase (EC 2.8.1.2)	Catalyzes the transfer of a sulfur ion to cyanide or to other thiol compounds	P				30	19	24	73
IAI47_RS05025	1055843	1060795	4953	+	1650	yfhM	Chromosome	Alpha-2-macroglobulin	Alpha-2-Macroglobulin	S				29	19	17	65
IAI47_RS05030	1060799	1063135	2337	+	778	pbpC	Chromosome	Penicillin-insensitive transglycosylase (EC 2.4.2.-) & transpeptidase PBP-1C	penicillin-binding protein 1C	M				29	20	17	66
IAI47_RS05035	1063311	1063742	432	+	143	ndk	Chromosome	Nucleoside diphosphate kinase (EC 2.7.4.6)	Major role in the synthesis of nucleoside triphosphates other than ATP. The ATP gamma phosphate is transferred to the NDP beta phosphate via a ping-pong mechanism, using a phosphorylated active-site intermediate	F				30	20	24	74
IAI47_RS05040	1063929	1065098	1170	+	389	rlmN	Chromosome	23S rRNA (adenine(2503)-C(2))-methyltransferase @ tRNA (adenine(37)-C(2))-methyltransferase (EC 2.1.1.192)	Specifically methylates position 2 of adenine 2503 in 23S rRNA and position 2 of adenine 37 in tRNAs	J				30	20	25	75
IAI47_RS05045	1065179	1065913	735	+	244	pilF	Chromosome	Type IV pilus biogenesis protein PilF	type IV pilus biogenesis stability protein PilW	NU				30	20	25	75
IAI47_RS05050	1065903	1066922	1020	+	339	rodZ	Chromosome	Cytoskeleton protein RodZ	Cytoskeletal protein that is involved in cell-shape control through regulation of the length of the long axis	S				30	20	25	75
IAI47_RS05055	1066960	1068081	1122	+	373	ispG	Chromosome	(E)-4-hydroxy-3-methylbut-2-enyl-diphosphate synthase (flavodoxin) (EC 1.17.7.3)	Converts 2C-methyl-D-erythritol 2,4-cyclodiphosphate (ME-2,4cPP) into 1-hydroxy-2-methyl-2-(E)-butenyl 4-diphosphate	I				30	20	25	75
IAI47_RS05060	1068187	1069461	1275	+	424	hisS	Chromosome	Histidyl-tRNA synthetase (EC 6.1.1.21)	Catalyzes a two-step reaction, first charging a histidine molecule by linking its carboxyl group to the alpha-phosphate of ATP, followed by transfer of the aminoacyl-adenylate to its tRNA	J				30	20	25	75
IAI47_RS05065	1069501	1070118	618	+	205	yfgM	Chromosome	UPF0070 protein YfgM	Tetratricopeptide repeat-like domain	S				30	20	25	75
IAI47_RS05070	1070138	1071319	1182	+	393	bamB	Chromosome	Outer membrane beta-barrel assembly protein BamB	Part of the outer membrane protein assembly complex, which is involved in assembly and insertion of beta-barrel proteins into the outer membrane	M				30	20	25	75
IAI47_RS05075	1071494	1072984	1491	+	496	der	Chromosome	GTP-binding protein EngA	GTPase that plays an essential role in the late steps of ribosome biogenesis	S				30	20	25	75
IAI47_RS05080	1073047	1073268	222	+	73	yfgJ	Chromosome	Uncharacterized protein YfgJ	zinc-ribbons	S				21	17	19	57
IAI47_RS05085	1073579	1076020	2442	+	813	quiA	Chromosome	Quinate/shikimate dehydrogenase [Pyrroloquinoline-quinone] (EC 1.1.5.8)	Dehydrogenase	G				30	20	25	75
IAI47_RS05090	1076061	1076393	333	-	110	-	Chromosome	FIG00613859: hypothetical protein	-	-				30	20	25	75
IAI47_RS05095	1076390	1077403	1014	-	337	prt1	Chromosome	Extracellular metalloprotease precursor (EC 3.4.24.-)	peptidase M4	E				30	19	25	74
IAI47_RS05100	1077520	1078893	1374	-	457	xseA	Chromosome	Exodeoxyribonuclease VII large subunit (EC 3.1.11.6)	Bidirectionally degrades single-stranded DNA into large acid-insoluble oligonucleotides, which are then degraded further into small acid-soluble oligonucleotides	L				30	20	25	75
IAI47_RS05105	1079062	1080528	1467	+	488	guaB	Chromosome	Inosine-5'-monophosphate dehydrogenase (EC 1.1.1.205) / CBS domain	Catalyzes the conversion of inosine 5'-phosphate (IMP) to xanthosine 5'-phosphate (XMP), the first committed and rate- limiting step in the de novo synthesis of guanine nucleotides, and therefore plays an important role in the regulation of cell growth	F				29	20	25	74
IAI47_RS05110	1080597	1082177	1581	+	526	guaA	Chromosome	GMP synthase [glutamine-hydrolyzing], amidotransferase subunit (EC 6.3.5.2) / GMP synthase [glutamine-hydrolyzing], ATP pyrophosphatase subunit (EC 6.3.5.2)	Catalyzes the synthesis of GMP from XMP	F				30	20	25	75
IAI47_RS05115	1082480	1083253	774	+	257	-	Chromosome	hypothetical protein	Protein of unknown function (DUF3750)	S				30	20	23	73
IAI47_RS05120	1083284	1083463	180	-	59	-	Chromosome	Uncharacterized protein KOX_00395	Uncharacterized small protein (DUF2158)	S				30	20	22	72
IAI47_RS05125	1083658	1083903	246	+	81	-	Chromosome	hypothetical protein	-	-				28	20	5	53
IAI47_RS05130	1083924	1084421	498	+	165	-	Chromosome	Putative DNA-binding protein	DNA-binding protein	K				30	20	3	53
IAI47_RS05135	1084422	1085855	1434	-	477	mgtE	Chromosome	Mg/Co/Ni transporter MgtE, CBS domain-containing	Acts as a magnesium transporter	P				29	19	24	72
IAI47_RS05140	1085987	1086226	240	-	79	-	Chromosome	Uncharacterized protein YfgG	Protein of unknown function (DUF2633)	S				30	20	6	56
IAI47_RS05145	1086275	1086889	615	-	204	tehB	Chromosome	Tellurite methyltransferase (EC 2.1.1.265)	tellurite resistance protein TehB	S				30	20	25	75
IAI47_RS05150	1086931	1088457	1527	-	508	ppx	Chromosome	Exopolyphosphatase (EC 3.6.1.11)	Belongs to the GppA Ppx family	FP				30	20	25	75
IAI47_RS05155	1088463	1090523	2061	-	686	ppk	Chromosome	Polyphosphate kinase (EC 2.7.4.1)	Catalyzes the reversible transfer of the terminal phosphate of ATP to form a long-chain polyphosphate (polyP)	H				30	20	25	75
IAI47_RS05160	1090674	1092761	2088	+	695	pstC	Chromosome	Phosphate ABC transporter, permease protein PstC (TC 3.A.1.7.1)	binding-protein-dependent transport systems inner membrane component	P				30	18	25	73
IAI47_RS05165	1092758	1094392	1635	+	544	pstA	Chromosome	Phosphate ABC transporter, permease protein PstA (TC 3.A.1.7.1)	phosphate transport system	P				30	20	25	75
IAI47_RS05170	1094405	1095172	768	+	255	pstB	Chromosome	Phosphate ABC transporter, ATP-binding protein PstB (TC 3.A.1.7.1)	Part of the ABC transporter complex PstSACB involved in phosphate import. Responsible for energy coupling to the transport system	P				-	-	-	-
IAI47_RS05175	1095276	1095914	639	-	212	purN	Chromosome	Phosphoribosylglycinamide formyltransferase (EC 2.1.2.2)	Catalyzes the transfer of a formyl group from 10- formyltetrahydrofolate to 5-phospho-ribosyl-glycinamide (GAR), producing 5-phospho-ribosyl-N-formylglycinamide (FGAR) and tetrahydrofolate	F				30	20	25	75
IAI47_RS05180	1095911	1096951	1041	-	346	purM	Chromosome	Phosphoribosylformylglycinamidine cyclo-ligase (EC 6.3.3.1)	Phosphoribosylformylglycinamidine cyclo-ligase	F				30	20	25	75
IAI47_RS05185	1097181	1097807	627	+	208	upp	Chromosome	Uracil phosphoribosyltransferase (EC 2.4.2.9)	Catalyzes the conversion of uracil and 5-phospho-alpha- D-ribose 1-diphosphate (PRPP) to UMP and diphosphate	F				30	20	25	75
IAI47_RS05190	1097945	1099228	1284	+	427	uraA	Chromosome	Uracil permease @ Uracil:proton symporter UraA	Xanthine uracil	F				30	20	25	75
IAI47_RS05195	1099330	1100037	708	+	235	hda	Chromosome	DnaA inactivator Hda (shorter homolog of DnaA)	Mediates the interaction of DNA replication inititator protein DnaA with DNA polymerase subunit beta sliding clamp (dnaN). Stimulates hydrolysis of ATP-DnaA to ADP-DnaA, rendering DnaA inactive for reinititation, a process called regulatory inhibition of DnaA or RIDA	L				29	20	25	74
IAI47_RS05200	1100034	1100375	342	-	113	arsC	Chromosome	Uncharacterized protein YfgD, not an arsenate reductase	arsenate reductase	P				30	20	21	71
IAI47_RS05205	1100426	1101889	1464	-	487	bepA	Chromosome	Exported zinc metalloprotease YfgC precursor	Functions as both a chaperone and a metalloprotease. Maintains the integrity of the outer membrane by promoting either the assembly or the elimination of outer membrane proteins, depending on their folding state	S				30	20	25	75
IAI47_RS05210	1102643	1103248	606	+	201	-	Chromosome	hypothetical protein	Sulfur reduction protein DsrE	S				30	3	23	56
IAI47_RS05215	1103279	1103887	609	+	202	-	Chromosome	hypothetical protein	DsrE/DsrF-like family	S				30	3	23	56
IAI47_RS05220	1104013	1105035	1023	+	340	-	Chromosome	Transcriptional regulator, LacI family	Transcriptional regulator	K				30	20	25	75
IAI47_RS05225	1105019	1106041	1023	+	340	-	Chromosome	ABC-type Fe3+ transport system, periplasmic component	extracellular solute-binding protein family 1	P				30	20	21	71
IAI47_RS05230	1106041	1106916	876	+	291	cysT	Chromosome	ABC transporter, permease protein 1 (cluster 1, maltose/g3p/polyamine/iron)	binding-protein-dependent transport systems inner membrane component	P				30	20	25	75
IAI47_RS05235	1106913	1107728	816	+	271	IV-2_21915	Chromosome	ABC transporter, permease protein 2 (cluster 1, maltose/g3p/polyamine/iron)	binding-protein-dependent transport systems inner membrane component	P				28	20	18	66
IAI47_RS05240	1107725	1108708	984	+	327	-	Chromosome	ABC transporter, ATP-binding protein (cluster 1, maltose/g3p/polyamine/iron); ABC transporter, ATP-binding protein (cluster 10, nitrate/sulfonate/bicarbonate)	Belongs to the ABC transporter superfamily	P				29	20	21	70
IAI47_RS05245	1108719	1109549	831	+	276	cpdA	Chromosome	3',5'-cyclic-nucleotide phosphodiesterase (EC 3.1.4.17)	Hydrolyzes cAMP to 5'-AMP. Plays an important regulatory role in modulating the intracellular concentration of cAMP, thereby influencing cAMP-dependent processes	S				30	20	25	75
IAI47_RS05250	1109710	1111275	1566	+	521	-	Chromosome	GGDEF domain protein	Diguanylate cyclase	T				30	20	22	72
IAI47_RS05255	1111369	1111836	468	-	155	bcp	Chromosome	Thiol peroxidase, Bcp-type (EC 1.11.1.15)	in Escherichia coli this enzyme preferentially reduces linoleic acid hydroperoxide	O				30	20	25	75
IAI47_RS05260	1111992	1112573	582	-	193	gcvR	Chromosome	Glycine cleavage system transcriptional antiactivator GcvR	glycine cleavage system	E				30	20	25	75
IAI47_RS05265	1112717	1113595	879	+	292	dapA	Chromosome	4-hydroxy-tetrahydrodipicolinate synthase (EC 4.3.3.7)	Catalyzes the condensation of (S)-aspartate-beta- semialdehyde (S)-ASA and pyruvate to 4-hydroxy- tetrahydrodipicolinate (HTPA)	E				30	20	25	75
IAI47_RS05270	1113610	1114641	1032	+	343	bamC	Chromosome	Outer membrane beta-barrel assembly protein BamC	Part of the outer membrane protein assembly complex, which is involved in assembly and insertion of beta-barrel proteins into the outer membrane	M				30	20	25	75
IAI47_RS05275	1114787	1115500	714	+	237	purC	Chromosome	Phosphoribosylaminoimidazole-succinocarboxamide synthase (EC 6.3.2.6)	phosphoribosylaminoimidazole-succinocarboxamide synthase	F				30	20	24	74
IAI47_RS05280	1115641	1116507	867	+	288	ypfJ	Chromosome	YpfJ protein, zinc metalloprotease superfamily	Putative neutral zinc metallopeptidase	S				30	20	25	75
IAI47_RS05285	1116507	1118459	1953	+	650	tmcA	Chromosome	tRNA cytosine(34) acetyltransferase (EC 2.3.1.193)	Catalyzes the formation of N(4)-acetylcytidine (ac(4)C) at the wobble position of tRNA(Met), by using acetyl-CoA as an acetyl donor and ATP (or GTP)	J				30	20	25	75
IAI47_RS05290	1118557	1119237	681	+	226	ypfH	Chromosome	Esterase YpfH	Phospholipase/Carboxylesterase	S				30	20	23	73
IAI47_RS05295	1119269	1119457	189	-	62	ypfN	Chromosome	UPF0370 protein YpfN	Uncharacterised protein family (UPF0370)	S				30	20	25	75
IAI47_RS05300	1119480	1120607	1128	-	375	dapE	Chromosome	N-succinyl-L,L-diaminopimelate desuccinylase (EC 3.5.1.18)	Catalyzes the hydrolysis of N-succinyl-L,L- diaminopimelic acid (SDAP), forming succinate and LL-2,6- diaminoheptanedioate (DAP), an intermediate involved in the bacterial biosynthesis of lysine and meso-diaminopimelic acid, an essential component of bacterial cell walls	E				30	20	25	75
IAI47_RS05305	1120609	1120977	369	-	122	yffB	Chromosome	FIG138056: a glutathione-dependent thiol reductase	Belongs to the ArsC family	P				30	20	25	75
IAI47_RS05310	1121558	1124674	3117	-	1038	acrD	Chromosome	Aminoglycosides efflux system AcrAD-TolC, inner-membrane proton/drug antiporter AcrD (RND type)	Efflux pump membrane transporter	V				30	20	25	75
IAI47_RS05315	1124841	1125470	630	-	209	narP	Chromosome	Nitrate/nitrite response regulator protein NarP	response regulator	K				30	20	25	75
IAI47_RS05320	1125599	1127287	1689	-	562	narQ	Chromosome	Nitrate/nitrite sensor protein NarQ	Histidine kinase	T				30	20	22	72
IAI47_RS05325	1127545	1127817	273	+	90	-	Chromosome	probable exported protein YPO3518	Protein of unknown function (DUF1471)	S				30	20	25	75
IAI47_RS05330	1128098	1129594	1497	+	498	ansP	Chromosome	L-asparagine permease	Involved in the transporte of L-asparagine	E				30	20	25	75
IAI47_RS05335	1129739	1130317	579	+	192	nudK	Chromosome	GDP-mannose pyrophosphatase NudK	Pyrophosphatase	L				30	20	25	75
IAI47_RS05335	1129739	1130317	578	+	192	nudK	Chromosome	GDP-mannose pyrophosphatase NudK	Pyrophosphatase	L				30	20	25	75
IAI47_RS05340	1130507	1131580	1074	+	357	ypfG	Chromosome	hypothetical protein	Protein of unknown function (DUF1176)	S				30	19	25	74
IAI47_RS05345	1131577	1132740	1164	-	387	ampH	Chromosome	D-alanyl-D-alanine-carboxypeptidase/endopeptidase AmpH	This protein has no known enzymatic function	V				30	20	25	75
IAI47_RS05350	1133000	1135000	2001	-	666	tktA	Chromosome	Transketolase (EC 2.2.1.1)	Catalyzes the transfer of a two-carbon ketol group from a ketose donor to an aldose acceptor, via a covalent intermediate with the cofactor thiamine pyrophosphate	G				30	20	25	75
IAI47_RS05355	1135058	1136008	951	-	316	talA	Chromosome	Transaldolase (EC 2.2.1.2)	Transaldolase is important for the balance of metabolites in the pentose-phosphate pathway	H				30	20	25	75
IAI47_RS05360	1136355	1137269	915	-	304	hemF	Chromosome	Coproporphyrinogen III oxidase, aerobic (EC 1.3.3.3)	Involved in the heme biosynthesis. Catalyzes the aerobic oxidative decarboxylation of propionate groups of rings A and B of coproporphyrinogen-III to yield the vinyl groups in protoporphyrinogen-IX	H				30	20	25	75
IAI47_RS05365	1137370	1138215	846	-	281	amiA	Chromosome	N-acetylmuramoyl-L-alanine amidase (EC 3.5.1.28)	N-acetylmuramoyl-L-alanine amidase	M				30	20	23	73
IAI47_RS05370	1138423	1138848	426	+	141	ypeA	Chromosome	Acetyltransferase YpeA	Belongs to the acetyltransferase family. YpeA subfamily	K				30	20	25	75
IAI47_RS05375	1138838	1139305	468	+	155	yfeZ	Chromosome	Inner membrane protein YfeZ	Protein of unknown function (DUF2919)	S				29	20	13	62
IAI47_RS05380	1139319	1139987	669	+	222	yfeY	Chromosome	Predicted outer membrane lipoprotein YfeY	Protein of unknown function (DUF1131)	S				30	20	25	75
IAI47_RS05385	1140240	1141256	1017	+	338	cysP	Chromosome	Sulfate and thiosulfate binding protein CysP	sulfate ABC transporter, periplasmic sulfate-binding protein	P				30	20	25	75
IAI47_RS05390	1141256	1142089	834	+	277	cysT	Chromosome	Sulfate transport system permease protein CysT	sulfate ABC transporter, inner membrane subunit	P				30	20	25	75
IAI47_RS05395	1142089	1142964	876	+	291	cysW	Chromosome	Sulfate transport system permease protein CysW	Part of the ABC transporter complex cysAWTP involved in sulfate thiosulfate import	P				30	20	25	75
IAI47_RS05400	1142954	1144042	1089	+	362	cysA	Chromosome	Sulfate and thiosulfate import ATP-binding protein CysA (EC 3.6.3.25)	Part of the ABC transporter complex CysAWTP involved in sulfate thiosulfate import. Responsible for energy coupling to the transport system	P				30	20	24	74
IAI47_RS05405	1144124	1145008	885	+	294	cysM	Chromosome	Cysteine synthase B (EC 2.5.1.47)	Belongs to the cysteine synthase cystathionine beta- synthase family	E				30	20	25	75
IAI47_RS05410	1145179	1145859	681	+	226	cpxR	Chromosome	Transcriptional regulatory protein cpxR	Two component transcriptional regulator, winged helix family	K				30	20	25	75
IAI47_RS05415	1145856	1147196	1341	+	446	cpxA_1	Chromosome	Two-component system sensor histidine kinase	Histidine kinase	T				30	20	22	72
IAI47_RS05420	1147258	1147758	501	-	166	crr	Chromosome	PTS system, glucose-specific IIA component (EC 2.7.1.199)	IIB is phosphorylated by IIA and then transfers the phosphoryl group to the sugar	G				30	20	25	75
IAI47_RS05425	1147801	1149528	1728	-	575	ptsI	Chromosome	Phosphoenolpyruvate-protein phosphotransferase of PTS system (EC 2.7.3.9)	General (non sugar-specific) component of the phosphoenolpyruvate-dependent sugar phosphotransferase system (sugar PTS). This major carbohydrate active-transport system catalyzes the phosphorylation of incoming sugar substrates concomitantly with their translocation across the cell membrane. Enzyme I transfers the phosphoryl group from phosphoenolpyruvate (PEP) to the phosphoryl carrier protein (…	G				30	20	25	75
IAI47_RS05430	1149690	1149947	258	-	85	ptsH	Chromosome	Phosphotransferase system, phosphocarrier protein HPr	phosphocarrier, HPr family	G				30	20	25	75
IAI47_RS05435	1150043	1150357	315	+	104		Chromosome	hypothetical protein	hypothetical protein	-				4	0	0	4
IAI47_RS05440	1150335	1151303	969	-	322	cysK	Chromosome	Cysteine synthase (EC 2.5.1.47)	Belongs to the cysteine synthase cystathionine beta- synthase family	E				30	20	25	75
IAI47_RS05445	1151445	1152212	768	-	255	cysZ	Chromosome	Sulfate transporter, CysZ-type	High affinity, high specificity proton-dependent sulfate transporter, which mediates sulfate uptake. Provides the sulfur source for the cysteine synthesis pathway	E				30	20	24	74
IAI47_RS05450	1152431	1153435	1005	+	334	zipA	Chromosome	Cell division protein ZipA	Essential cell division protein that stabilizes the FtsZ protofilaments by cross-linking them and that serves as a cytoplasmic membrane anchor for the Z ring. Also required for the recruitment to the septal ring of downstream cell division proteins	D				30	20	25	75
IAI47_RS05455	1153511	1155529	2019	+	672	ligA	Chromosome	DNA ligase (NAD(+)) (EC 6.5.1.2)	DNA ligase that catalyzes the formation of phosphodiester linkages between 5'-phosphoryl and 3'-hydroxyl groups in double-stranded DNA using NAD as a coenzyme and as the energy source for the reaction. It is essential for DNA replication and repair of damaged DNA	L				30	20	25	75
IAI47_RS05460	1155531	1155749	219	+	72	ypeB	Chromosome	Uncharacterized protein YpeB	cytoplasmic protein	S				30	20	25	75
IAI47_RS05465	1155777	1156793	1017	-	338	yfeH	Chromosome	Uncharacterized protein YfeH	Bile acid sodium symporter	S				30	20	25	75
IAI47_RS05470	1156889	1157809	921	+	306	yfeR	Chromosome	Transcriptional regulator YfeR, LysR family	Transcriptional regulator	K				30	20	25	75
IAI47_RS05475	1157806	1158144	339	-	112	flxA	Chromosome	hypothetical protein	FlxA-like protein	S				30	20	23	73
IAI47_RS05480	1158688	1158820	133	-		-	Chromosome	RtT sRNA	-	-				-	-	-	-
IAI47_RS05485	1158864	1158939	76	-		-	Chromosome	tRNA-Lys	-	-				-	-	-	-
IAI47_RS05490	1158944	1159019	76	-		-	Chromosome	tRNA-Val	-	-				-	-	-	-
IAI47_RS05495	1159056	1159131	76	-		-	Chromosome	tRNA-Val	-	-				-	-	-	-
IAI47_RS05500	1159173	1159248	76	-		-	Chromosome	tRNA-Val	-	-				-	-	-	-
IAI47_RS05505	1159520	1160935	1416	+	471	gltX	Chromosome	Glutamyl-tRNA synthetase (EC 6.1.1.17)	Catalyzes the attachment of glutamate to tRNA(Glu) in a two-step reaction glutamate is first activated by ATP to form Glu-AMP and then transferred to the acceptor end of tRNA(Glu)	J				30	20	25	75
IAI47_RS05510	1160971	1161324	354	-	117	yfeC	Chromosome	Putative negative regulator	Putative transcription regulator (DUF1323)	L				29	20	25	74
IAI47_RS05515	1161436	1162224	789	-	262	focB	Chromosome	Formate efflux transporter FocA	Formate nitrite transporter	P				30	20	25	75
IAI47_RS05520	1162585	1162660	76	+		-	Chromosome	tRNA-Ala	-	-				-	-	-	-
IAI47_RS05525	1162705	1162780	76	+		-	Chromosome	tRNA-Ala	-	-				-	-	-	-
IAI47_RS05530	1163095	1164285	1191	-	396	nupC	Chromosome	Na+ dependent nucleoside transporter NupC	Belongs to the concentrative nucleoside transporter (CNT) (TC 2.A.41) family	U				30	20	25	75
IAI47_RS05535	1164655	1165896	1242	+	413	mntH	Chromosome	Manganese transport protein MntH	H( )-stimulated, divalent metal cation uptake system	P				30	20	25	75
IAI47_RS05540	1165943	1166362	420	-	139	ypeC	Chromosome	FIG00639029: hypothetical protein	Protein of unknown function (DUF2502)	S				30	19	24	73
IAI47_RS05545	1166535	1167524	990	-	329	yghZ	Chromosome	Putative ion-channel protein	reductase	C				30	20	25	75
IAI47_RS05550	1167744	1169396	1653	+	550	ipdC	Chromosome	Pyruvate decarboxylase (EC 4.1.1.1); Alpha-keto-acid decarboxylase (EC 4.1.1.-)	Belongs to the TPP enzyme family	GH				30	20	25	75
IAI47_RS05555	1169557	1170522	966	+	321	glk	Chromosome	Glucokinase (EC 2.7.1.2)	Belongs to the bacterial glucokinase family	G				30	20	25	75
IAI47_RS05560	1170689	1171417	729	-	242	ypdB	Chromosome	Two-component transcriptional response regulator YpdB	response regulator	K				30	20	25	75
IAI47_RS05565	1171414	1173102	1689	-	562	ypdA	Chromosome	Sensor histidine kinase YpdA	signal transduction histidine kinase, LytS	T				30	20	25	75
IAI47_RS05570	1173354	1173878	525	+	174	-	Chromosome	Acetyltransferase	N-acetyltransferase	J				30	20	25	75
IAI47_RS05575	1173996	1175228	1233	+	410	yfdZ	Chromosome	Glutamate-pyruvate aminotransferase AlaC (EC 2.6.1.2)	aminotransferase class I and II	E				30	20	25	75
IAI47_RS05580	1175280	1175435	156	-	51	ypdK	Chromosome	hypothetical protein	-	-				30	20	21	71
IAI47_RS05585	1175558	1176586	1029	-	342	emra3	Chromosome	Membrane fusion component of MSF-type tripartite multidrug efflux system	secretion protein HlyD family	V				30	20	25	75
IAI47_RS05590	1176589	1178187	1599	-	532	-	Chromosome	Inner-membrane proton/drug antiporter (MSF type) of tripartite multidrug efflux system	Major facilitator superfamily	EGP				30	20	25	75
IAI47_RS05595	1178337	1179116	780	+	259	ttgV	Chromosome	Transcriptional regulator, IclR family	Transcriptional regulator	K				30	20	25	75
IAI47_RS05600	1179130	1179582	453	+	150	-	Chromosome	UspA	Universal stress protein	T				30	20	25	75
IAI47_RS05605	1179592	1180398	807	+	268	-	Chromosome	FIG00634019: hypothetical protein	-	-				30	19	24	73
IAI47_RS05610	1180631	1180954	324	+	107	-	Chromosome	FIG00634256: hypothetical protein	-	-				30	20	25	75
IAI47_RS05615	1181030	1181203	174	-	57	-	Chromosome	hypothetical protein	-	-				5	0	7	12
IAI47_RS05620	1181467	1182342	876	+	291	yvrE	Chromosome	gluconolactonase family protein	SMP-30 Gluconolaconase LRE domain protein	G				30	20	21	71
IAI47_RS05625	1182391	1183617	1227	-	408	yhjX	Chromosome	Putative resistance protein	Major facilitator superfamily	P				29	20	25	74
IAI47_RS05630	1183909	1184142	234	+	77	-	Chromosome	hypothetical protein	-	-				30	20	25	75
IAI47_RS05635	1184179	1185078	900	-	299	pagO	Chromosome	Permease of the drug/metabolite transporter (DMT) superfamily	EamA-like transporter family	EG				30	19	22	71
IAI47_RS05640	1185256	1186134	879	+	292	tetD	Chromosome	Transcriptional regulator, AraC family	AraC family transcriptional regulator	K				29	19	20	68
IAI47_RS05645	1186430	1186912	483	-	160	-	Chromosome	T6SS component Hcp	Type VI secretion system effector, Hcp	S				29	19	19	67
IAI47_RS05650	1186995	1187783	789	+	262	-	Chromosome	hypothetical protein	Protein of unknown function (DUF4225)	S			SIGI-HMM	26	15	10	51
IAI47_RS05655	1187785	1188132	348	-	115	-	Chromosome	hypothetical protein	-	-			SIGI-HMM	18	3	2	23
IAI47_RS05660	1188193	1189008	816	+	271	-	Chromosome	hypothetical protein	-	-			SIGI-HMM	6	1	0	7
IAI47_RS05665	1189242	1189460	219	-	72	-	Chromosome	hypothetical protein	-	-			SIGI-HMM	3	0	0	3
IAI47_RS05670	1190207	1190407	201	-	66	-	Chromosome	hypothetical protein	provirus excision	L			SIGI-HMM	2	1	5	8
IAI47_RS05675	1190505	1190984	480	-	159	-	Chromosome	SAM-dependent methyltransferase	Methyltransferase domain	H			SIGI-HMM	6	3	1	10
IAI47_RS05680	1191031	1191231	201	-	66	-	Chromosome	Phage protein	-	-			SIGI-HMM	1	0	1	2
IAI47_RS05685	1191228	1191452	225	-	74	-	Chromosome	hypothetical protein	-	-			SIGI-HMM	1	2	1	4
IAI47_RS05690	1191449	1191655	207	-	68	-	Chromosome	hypothetical protein	-	-			SIGI-HMM	5	3	4	12
IAI47_RS05695	1191710	1192216	507	-	168	-	Chromosome	hypothetical protein	-	-			SIGI-HMM	1	0	0	1
IAI47_RS05700	1192345	1192629	285	-	94	-	Chromosome	hypothetical protein	-	-			SIGI-HMM	1	0	3	4
IAI47_RS05705	1192626	1192868	243	-	80	-	Chromosome	DNA polymerase III theta subunit (EC 2.7.7.7)	DNA polymerase III, theta subunit	L			SIGI-HMM	11	12	6	29
IAI47_RS05710	1192899	1193144	246	-	81	-	Chromosome	hypothetical protein	-	-			SIGI-HMM	1	19	1	21
IAI47_RS05715	1193141	1193473	333	-	110	-	Chromosome	hypothetical protein	-	-			SIGI-HMM	2	0	0	2
IAI47_RS05720	1193690	1193998	309	-	102	-	Chromosome	hypothetical protein	-	-			SIGI-HMM	2	0	0	2
IAI47_RS05725	1194022	1194615	594	-	197	-	Chromosome	hypothetical protein	-	-			SIGI-HMM	1	0	1	2
IAI47_RS05730	1194612	1195292	681	-	226	-	Chromosome	Phage DNA binding ATPase	-	-			SIGI-HMM	3	10	2	15
IAI47_RS05735	1195292	1195438	147	-	48	-	Chromosome	hypothetical protein	-	-				3	0	1	4
IAI47_RS05740	1195428	1195625	198	-	65	-	Chromosome	Phage Kil	Family of unknown function (DUF5444)	S				2	0	3	5
IAI47_RS05745	1195622	1195762	141	-	46	-	Chromosome	Phage repressor protein CIII	-	-				-	-	-	-
IAI47_RS05750	1195789	1196760	972	-	323	-	Chromosome	hypothetical protein	-	-				4	2	1	7
IAI47_RS05755	1196900	1197199	300	-	99	-	Chromosome	hypothetical protein	-	-			SIGI-HMM	2	0	0	2
IAI47_RS05760	1197313	1197624	312	-	103	-	Chromosome	hypothetical protein	-	-			SIGI-HMM	1	0	1	2
IAI47_RS05765	1197630	1197863	234	-	77	-	Chromosome	hypothetical protein	-	-			SIGI-HMM	4	1	3	8
IAI47_RS05770	1198894	1199391	498	-	165	-	Chromosome	hypothetical protein	-	-			SIGI-HMM	2	0	0	2
IAI47_RS05775	1199391	1199981	591	-	196	-	Chromosome	hypothetical protein	Antitoxin component of bacterial toxin-antitoxin system, MqsA	K			SIGI-HMM	1	0	0	1
IAI47_RS05780	1199999	1200409	411	-	136	-	Chromosome	hypothetical protein	-	-			SIGI-HMM	1	0	0	1
IAI47_RS05785	1200599	1201309	711	-	236	-	Chromosome	Phage repressor protein cI	protein disulfide oxidoreductase activity	S			SIGI-HMM	8	4	7	19
IAI47_RS05790	1201417	1201614	197	+	65	-	Chromosome	hypothetical protein	Cro	S				3	0	5	8
IAI47_RS05795	1201727	1202029	303	+	100	-	Chromosome	hypothetical protein	Bacteriophage CII protein	S				2	5	1	8
IAI47_RS05800	1202141	1202590	449	+		-	Chromosome	replication protein	DNA replication	S				-	-	-	-
IAI47_RS05805	1203031	1203735	705	+	234	-	Chromosome	Phage DNA replication protein P	Replication protein P	S				6	6	7	19
IAI47_RS05810	1203728	1203880	153	+	50	-	Chromosome	hypothetical protein	-	-				3	1	0	4
IAI47_RS05815	1203877	1204101	225	+	74	-	Chromosome	hypothetical protein	-	-				5	0	1	6
IAI47_RS05820	1204101	1204364	264	+	87	-	Chromosome	Phage protein	Domain of Unknown Function with PDB structure (DUF3850)	S				3	0	0	3
IAI47_RS05825	1204441	1204710	270	+	89	-	Chromosome	hypothetical protein	-	-				3	0	1	4
IAI47_RS05830	1204855	1205028	174	+	57	-	Chromosome	hypothetical protein	-	-				1	0	1	2
IAI47_RS05835	1205025	1205225	200	+	66	-	Chromosome	hypothetical protein	-	-				3	0	0	3
IAI47_RS05840	1205194	1205631	438	+	145	ninB	Chromosome	Phage recombination protein NinB	ninB family	S				4	2	5	11
IAI47_RS05845	1205628	1205930	303	+	100	-	Chromosome	hypothetical protein	-	-				4	0	0	4
IAI47_RS05850	1206211	1206387	176	+	58	-	Chromosome	NinF family protein	-	-				-	-	-	-
IAI47_RS05855	1206380	1206958	579	+	192	-	Chromosome	Phage NinG rap recombination	NinG protein	V				3	2	4	9
IAI47_RS05860	1206955	1207080	126	+	41	-	Chromosome	hypothetical protein	-	-				-	-	-	-
IAI47_RS05865	1207070	1207693	624	+	207	-	Chromosome	hypothetical protein	-	-				2	3	2	7
IAI47_RS05870	1208160	1208390	231	+	76	essD	Chromosome	Phage holin/antiholin component S	Bacteriophage P21 holin S	S				7	0	4	11
IAI47_RS05875	1208394	1208903	510	+	169	arrQ	Chromosome	Phage lysozyme R (EC 3.2.1.17)	Phage lysozyme	G				11	14	7	32
IAI47_RS05880	1208887	1209357	471	+	156	-	Chromosome	Phage endopeptidase Rz	Bacteriophage Rz lysis protein	S				9	12	3	24
IAI47_RS05885	1209374	1209598	225	+	74	-	Chromosome	hypothetical protein	-	-				1	3	0	4
IAI47_RS05890	1209696	1210433	738	+	245	-	Chromosome	hypothetical protein	-	-				1	0	0	1
IAI47_RS05895	1210516	1210785	270	-	89	-	Chromosome	hypothetical protein	-	-				3	0	0	3
IAI47_RS05900	1210863	1211429	567	+	188	-	Chromosome	Phage terminase, small subunit	Terminase small subunit	L				7	2	4	13
IAI47_RS05905	1211632	1212621	990	+	329	-	Chromosome	Phage terminase, large subunit	Phage terminase, large subunit	S				5	1	1	7
IAI47_RS05910	1212624	1214096	1473	+	490	VY92_-29-5	Chromosome	hypothetical protein	Protein of unknown function (DUF1073)	S	IslandPath-DIMOB			2	0	0	2
IAI47_RS05915	1214113	1214703	591	+	196	-	Chromosome	Phage protein	phageSPP1_gp7 phage head morphogenesis , SPP1 gp7 family domain protein	S	IslandPath-DIMOB			1	2	0	3
IAI47_RS05920	1214706	1215944	1239	+	412	-	Chromosome	Phage protein	Uncharacterized protein conserved in bacteria (DUF2213)	S	IslandPath-DIMOB			2	10	1	13
IAI47_RS05925	1215956	1216450	495	+	164	-	Chromosome	Phage protein	-	-	IslandPath-DIMOB			2	10	0	12
IAI47_RS05930	1216465	1217403	939	+	312	-	Chromosome	Phage protein	Uncharacterized protein conserved in bacteria (DUF2184)	S	IslandPath-DIMOB			2	10	0	12
IAI47_RS05935	1217440	1217820	381	+	126	-	Chromosome	putative bacteriophage protein	-	-	IslandPath-DIMOB			1	7	0	8
IAI47_RS05940	1217786	1218190	405	+	134	-	Chromosome	Phage protein	Protein of unknown function (DUF4054)	S	IslandPath-DIMOB			2	10	0	12
IAI47_RS05945	1218187	1218690	504	+	167	-	Chromosome	Phage protein	-	-	IslandPath-DIMOB			2	10	0	12
IAI47_RS05950	1218677	1219060	384	+	127	-	Chromosome	Phage protein	-	-	IslandPath-DIMOB			2	10	0	12
IAI47_RS05955	1219053	1219598	546	+	181	-	Chromosome	Phage protein	-	-	IslandPath-DIMOB			4	10	1	15
IAI47_RS05960	1219602	1220747	1146	+	381	-	Chromosome	Phage protein	Protein of unknown function (DUF3383)	S	IslandPath-DIMOB			4	10	1	15
IAI47_RS05965	1220758	1221198	441	+	146	-	Chromosome	Phage protein	Protein of unknown function (DUF3277)	S	IslandPath-DIMOB			4	10	1	15
IAI47_RS05970	1221202	1221627	426	+	141	-	Chromosome	Phage protein	-	-	IslandPath-DIMOB			4	10	1	15
IAI47_RS05975	1221663	1221815	153	+	50	-	Chromosome	NTP pyrophosphohydrolase	-	-	IslandPath-DIMOB			3	6	1	10
IAI47_RS05980	1221805	1223853	2049	+	682	-	Chromosome	Phage head, portal protein B	Belongs to the WXG100 family	M	IslandPath-DIMOB			4	10	0	14
IAI47_RS05985	1223853	1224425	573	+	190	-	Chromosome	Phage protein	-	-	IslandPath-DIMOB			4	10	1	15
IAI47_RS05990	1224428	1224730	303	+	100	-	Chromosome	probable bacteriophage protein STY1063	-	-	IslandPath-DIMOB			4	10	1	15
IAI47_RS05995	1224733	1225800	1068	+	355	-	Chromosome	Phage protein	-	-	IslandPath-DIMOB			4	8	1	13
IAI47_RS06000	1225797	1226150	354	+	117	-	Chromosome	putative exported protein	-	-	IslandPath-DIMOB			22	9	3	34
IAI47_RS06005	1226203	1226955	753	+	250	-	Chromosome	Phage protein	Baseplate assembly protein	S	IslandPath-DIMOB			5	10	2	17
IAI47_RS06010	1226955	1227308	354	+	117	-	Chromosome	Phage protein	-	-	IslandPath-DIMOB			4	10	2	16
IAI47_RS06015	1227308	1228507	1200	+	399	-	Chromosome	Phage protein	homolog of phage Mu protein gp47	S	IslandPath-DIMOB			4	9	2	15
IAI47_RS06020	1228504	1229184	681	+	226	-	Chromosome	Phage protein	Protein of unknown function (DUF2612)	S	IslandPath-DIMOB			5	8	1	14
IAI47_RS06025	1229184	1230092	909	+	302	-	Chromosome	alternative bacteriophage tail fiber C-terminus	tail collar domain protein	S	IslandPath-DIMOB			5	1	1	7
IAI47_RS06030	1230092	1230286	195	+	64	-	Chromosome	hypothetical protein	-	-	IslandPath-DIMOB			1	0	0	1
IAI47_RS06035	1230287	1231420	1134	-	377	-	Chromosome	hypothetical protein	Acyltransferase family	I	IslandPath-DIMOB			4	0	3	7
IAI47_RS06040	1231742	1231981	240	+	79	-	Chromosome	hypothetical protein	-	-	IslandPath-DIMOB			29	10	9	48
IAI47_RS06045	1231983	1232306	324	+	107	-	Chromosome	Error-prone repair protein UmuD	Terminase	S	IslandPath-DIMOB			30	20	25	75
IAI47_RS06050	1232317	1233489	1173	-	390	-	Chromosome	Putative prophage CPS-53 integrase	Pfam:Arm-DNA-bind_3	S	IslandPath-DIMOB			25	19	22	66
IAI47_RS06055	1233653	1233727	75	-		-	Chromosome	tRNA-Arg	-	-	IslandPath-DIMOB			-	-	-	-
IAI47_RS06060	1233967	1234902	936	-	311	yfdC	Chromosome	Inner membrane protein YfdC	Formate nitrite	P	IslandPath-DIMOB			30	20	25	75
IAI47_RS06065	1235145	1235762	618	+	205	ccmA	Chromosome	ABC transporter involved in cytochrome c biogenesis, ATPase component CcmA	once thought to export heme, this seems not to be the case, but its exact role is uncertain. Responsible for energy coupling to the transport system	O				30	20	25	75
IAI47_RS06070	1235762	1236421	660	+	219	ccmB	Chromosome	ABC transporter involved in cytochrome c biogenesis, CcmB subunit	Required for the export of heme to the periplasm for the biogenesis of c-type cytochromes	U				30	20	23	73
IAI47_RS06075	1236489	1237229	741	+	246	ccmC	Chromosome	Cytochrome c-type biogenesis protein CcmC, putative heme lyase for CcmE	Required for the export of heme to the periplasm for the biogenesis of c-type cytochromes	U				30	20	23	73
IAI47_RS06080	1237226	1237459	234	+	77	ccmD	Chromosome	Cytochrome c-type biogenesis protein CcmD, interacts with CcmCE	Required for the export of heme to the periplasm for the biogenesis of c-type cytochromes	U				30	20	23	73
IAI47_RS06085	1237456	1237941	486	+	161	ccmE	Chromosome	Cytochrome c-type biogenesis protein CcmE, heme chaperone	Heme chaperone required for the biogenesis of c-type cytochromes. Transiently binds heme delivered by CcmC and transfers the heme to apo-cytochromes in a process facilitated by CcmF and CcmH	O				30	20	23	73
IAI47_RS06090	1237938	1239896	1959	+	652	ccmF	Chromosome	Cytochrome c heme lyase subunit CcmF	Cytochrome c-type biogenesis protein	O				30	20	23	73
IAI47_RS06095	1239893	1240450	558	+	185	dsbE	Chromosome	Cytochrome c-type biogenesis protein CcmG/DsbE, thiol:disulfide oxidoreductase	involved in the reduction of disulfide bonds to allow heme bonding	CO				30	20	25	75
IAI47_RS06100	1240447	1240899	453	+	150	ccmH	Chromosome	Cytochrome c heme lyase subunit CcmL / Cytochrome c heme lyase subunit CcmH	subunit of a heme lyase	P				30	19	23	72
IAI47_RS06105	1240899	1242110	1212	+	403	ccmI	Chromosome	Cytochrome c heme lyase subunit CcmH	Cytochrome c-type biogenesis protein	O				30	20	23	73
IAI47_RS06110	1242261	1243025	765	+	254	vacJ	Chromosome	Outer-membrane-phospholipid-binding lipoprotein MlaA	lipoprotein	M				30	20	25	75
IAI47_RS06115	1243343	1244626	1284	-	427	fadL	Chromosome	Long-chain fatty acid transport protein	Long-chain fatty acid	I				30	20	25	75
IAI47_RS06120	1244985	1245281	297	+	98	yfcZ	Chromosome	UPF0381 protein YfcZ	Protein of unknown function (DUF406)	S				30	20	25	75
IAI47_RS06125	1245440	1246750	1311	+	436	fadI	Chromosome	3-ketoacyl-CoA thiolase (EC 2.3.1.16)	Catalyzes the final step of fatty acid oxidation in which acetyl-CoA is released and the CoA ester of a fatty acid two carbons shorter is formed	I				30	20	25	75
IAI47_RS06130	1246750	1248846	2097	+	698	fadJ	Chromosome	Enoyl-CoA hydratase (EC 4.2.1.17) / Delta(3)-cis-delta(2)-trans-enoyl-CoA isomerase (EC 5.3.3.8) / 3-hydroxyacyl-CoA dehydrogenase (EC 1.1.1.35) / 3-hydroxybutyryl-CoA epimerase (EC 5.1.2.3)	Catalyzes the formation of a hydroxyacyl-CoA by addition of water on enoyl-CoA. Also exhibits 3-hydroxyacyl-CoA epimerase and 3-hydroxyacyl-CoA dehydrogenase activities	I				30	20	25	75
IAI47_RS06135	1249071	1249553	483	+	160	sixA	Chromosome	Phosphohistidine phosphatase SixA	phosphohistidine phosphatase	T				30	20	25	75
IAI47_RS06140	1249583	1250131	549	-	182	yfcN	Chromosome	UPF0115 protein YfcN	Belongs to the UPF0115 family	S				30	20	25	75
IAI47_RS06145	1250291	1251223	933	+	310	prmB	Chromosome	Ribosomal protein L3 N(5)-glutamine methyltransferase (EC 2.1.1.298)	Specifically methylates the 50S ribosomal protein L3 on a specific glutamine residue	J				29	20	25	74
IAI47_RS06150	1251269	1252354	1086	+	361	aroC	Chromosome	Chorismate synthase (EC 4.2.3.5)	Catalyzes the anti-1,4-elimination of the C-3 phosphate and the C-6 proR hydrogen from 5-enolpyruvylshikimate-3-phosphate (EPSP) to yield chorismate, which is the branch point compound that serves as the starting substrate for the three terminal pathways of aromatic amino acid biosynthesis. This reaction introduces a second double bond into the aromatic ring system	E				29	20	24	73
IAI47_RS06155	1252359	1253183	825	+	274	mepA	Chromosome	Penicillin-insensitive murein endopeptidase	Murein endopeptidase that cleaves the D-alanyl-meso-2,6- diamino-pimelyl amide bond that connects peptidoglycan strands. Likely plays a role in the removal of murein from the sacculus	M				30	20	25	75
IAI47_RS06160	1253192	1253995	804	+	267	yfcA	Chromosome	Transmembrane protein YfcA	membrane transporter protein	S				30	20	25	75
IAI47_RS06165	1254015	1254560	546	+	181	yfcM	Chromosome	Translation elongation factor P Lys34 hydroxylase	Elongation factor P hydroxylase	S				30	20	25	75
IAI47_RS06170	1254593	1254877	285	+	94	yfcL	Chromosome	Uncharacterized protein YfcL	YfcL protein	S				30	20	25	75
IAI47_RS06175	1254914	1256920	2007	-	668	mnmC	Chromosome	tRNA (5-methylaminomethyl-2-thiouridylate)-methyltransferase (EC 2.1.1.61) / FAD-dependent cmnm(5)s(2)U34 oxidoreductase	Catalyzes the last two steps in the biosynthesis of 5- methylaminomethyl-2-thiouridine (mnm(5)s(2)U) at the wobble position (U34) in tRNA. Catalyzes the FAD-dependent demodification of cmnm(5)s(2)U34 to nm(5)s(2)U34, followed by the transfer of a methyl group from S-adenosyl-L-methionine to nm(5)s(2)U34, to form mnm(5)s(2)U34	H				30	20	24	74
IAI47_RS06180	1257075	1258295	1221	+	406	fabB	Chromosome	3-oxoacyl-[acyl-carrier-protein] synthase, KASI (EC 2.3.1.41)	catalyzes a condensation reaction in fatty acid biosynthesis addition of an acyl acceptor of two carbons from malonyl-ACP	IQ				30	20	25	75
IAI47_RS06185	1258374	1259798	1425	-	474	-	Chromosome	Transcriptional regulator, GntR family domain / Aspartate aminotransferase (EC 2.6.1.1)	Transcriptional regulator, GntR family with aminotransferase domain	K				30	20	25	75
IAI47_RS06190	1259886	1260329	444	+	147	-	Chromosome	Rhodanese-related sulfurtransferase	rhodanese	P				28	20	25	73
IAI47_RS06195	1260331	1261377	1047	-	348	flk	Chromosome	Flagellar regulator flk	Acts as a regulator of flagellar gene expression by modulating the protein level of the anti sigma factor FlgM upon sensing ring completion or hook elongation. Flk could inhibit FlgM secretion by acting as a braking system for the flagellar- associated type III secretion	N				30	20	25	75
IAI47_RS06200	1261491	1262996	1506	-	501	tctA	Chromosome	Tripartite tricarboxylate transporter TctA family	Tripartite tricarboxylate transporter TctA family	S				12	20	19	51
IAI47_RS06205	1263007	1263438	432	-	143	tctB	Chromosome	Tripartite tricarboxylate transporter TctB family	Tripartite tricarboxylate transporter TctB family	S				12	20	17	49
IAI47_RS06210	1263451	1264431	981	-	326	tctC	Chromosome	Tripartite tricarboxylate transporter TctC family	Tripartite tricarboxylate transporter family receptor	S				12	19	19	50
IAI47_RS06215	1264552	1265223	672	+	223	tctD	Chromosome	Tricarboxylate transport transcriptional regulator TctD	transcriptional	K				30	20	25	75
IAI47_RS06220	1265214	1266602	1389	+	462	tctE	Chromosome	Tricarboxylate transport sensor protein TctE	Histidine kinase	T				11	19	17	47
IAI47_RS06225	1266583	1267482	900	-	299	yyaM	Chromosome	Permease of the drug/metabolite transporter (DMT) superfamily	Transporter	EG				30	20	25	75
IAI47_RS06230	1267572	1267799	228	+	75	-	Chromosome	hypothetical protein	-	-				-	-	-	-
IAI47_RS06235	1267855	1268988	1134	+	377	pdxB	Chromosome	Erythronate-4-phosphate dehydrogenase (EC 1.1.1.290)	Catalyzes the oxidation of erythronate-4-phosphate to 3- hydroxy-2-oxo-4-phosphonooxybutanoate	H				29	20	25	74
IAI47_RS06240	1269293	1270300	1008	+	335	usg	Chromosome	Semialdehyde dehydrogenase, USG-1 protein	Belongs to the aspartate-semialdehyde dehydrogenase family	E				30	20	25	75
IAI47_RS06245	1270303	1271106	804	+	267	truA	Chromosome	tRNA pseudouridine(38-40) synthase (EC 5.4.99.12)	Formation of pseudouridine at positions 38, 39 and 40 in the anticodon stem and loop of transfer RNAs	J				30	20	25	75
IAI47_RS06250	1271136	1271798	663	+	220	dedA	Chromosome	DedA protein	SNARE associated Golgi protein	S				30	20	25	75
IAI47_RS06255	1271943	1272857	915	+	304	accD	Chromosome	Acetyl-coenzyme A carboxyl transferase beta chain (EC 6.4.1.2)	Component of the acetyl coenzyme A carboxylase (ACC) complex. Biotin carboxylase (BC) catalyzes the carboxylation of biotin on its carrier protein (BCCP) and then the CO(2) group is transferred by the transcarboxylase to acetyl-CoA to form malonyl- CoA	I				30	20	25	75
IAI47_RS06260	1272952	1274220	1269	+	422	folC	Chromosome	Dihydrofolate synthase (EC 6.3.2.12) @ Folylpolyglutamate synthase (EC 6.3.2.17)	Functions in two distinct reactions of the de novo folate biosynthetic pathway. Catalyzes the addition of a glutamate residue to dihydropteroate (7,8-dihydropteroate or H2Pte) to form dihydrofolate (7,8-dihydrofolate monoglutamate or H2Pte-Glu). Also catalyzes successive additions of L-glutamate to tetrahydrofolate or 10-formyltetrahydrofolate or 5,10-methylenetetrahydrofolate, leading to folylpo…	H				30	20	25	75
IAI47_RS06265	1274210	1274992	783	+	260	dedD	Chromosome	Septum-associated cell division protein DedD	Non-essential cell division protein that could be required for efficient cell constriction	D				30	20	25	75
IAI47_RS06270	1275258	1275743	486	+	161	cvpA	Chromosome	Colicin V production protein	membrane protein, required for colicin V production	S				30	20	25	75
IAI47_RS06275	1275781	1277298	1518	+	505	purF	Chromosome	Amidophosphoribosyltransferase (EC 2.4.2.14)	Catalyzes the formation of phosphoribosylamine from phosphoribosylpyrophosphate (PRPP) and glutamine	F				30	20	25	75
IAI47_RS06280	1277411	1277980	570	+	189	ubiX	Chromosome	Flavin prenyltransferase UbiX	Flavin prenyltransferase that catalyzes the synthesis of the prenylated FMN cofactor (prenyl-FMN) for 4-hydroxy-3- polyprenylbenzoic acid decarboxylase UbiD. The prenyltransferase is metal-independent and links a dimethylallyl moiety from dimethylallyl monophosphate (DMAP) to the flavin N5 and C6 atoms of FMN	H				30	20	25	75
IAI47_RS06285	1278240	1279022	783	+	260	argT	Chromosome	Histidine ABC transporter, substrate-binding protein HisJ (TC 3.A.1.3.1)	Belongs to the bacterial solute-binding protein 3 family	ET				30	20	25	75
IAI47_RS06290	1279201	1279890	690	+	229	hisQ	Chromosome	Histidine ABC transporter, permease protein HisQ (TC 3.A.1.3.1)	amino acid ABC transporter	P				30	20	25	75
IAI47_RS06295	1279883	1280599	717	+	238	hisM	Chromosome	Histidine ABC transporter, permease protein HisM (TC 3.A.1.3.1)	amino acid ABC transporter	P				30	20	25	75
IAI47_RS06300	1280608	1281381	774	+	257	hisP	Chromosome	Histidine ABC transporter, ATP-binding protein HisP (TC 3.A.1.3.1)	Transporter	E				-	-	-	-
IAI47_RS06305	1281418	1282317	900	-	299	yfcH	Chromosome	Cell division inhibitor Slr1223 (YfcH in EC), contains epimerase/dehydratase and DUF1731 domains	epimerase	S				30	20	25	75
IAI47_RS06310	1282500	1283141	642	+	213	yfcF	Chromosome	Probable glutathione S-transferase (EC 2.5.1.18), YfcF homolog	Glutathione S-Transferase	O				30	20	23	73
IAI47_RS06315	1283250	1283774	525	+	174	yfcD	Chromosome	Uncharacterized Nudix hydrolase YfcD	Nudix hydrolase	I				30	20	24	74
IAI47_RS06320	1283885	1286029	2145	-	714	pta	Chromosome	BioD-like N-terminal domain / Phosphate acetyltransferase (EC 2.3.1.8)	belongs to the CobB CobQ family	C				30	20	24	74
IAI47_RS06325	1286101	1287303	1203	-	400	ackA	Chromosome	Acetate kinase (EC 2.7.2.1)	Catalyzes the formation of acetyl phosphate from acetate and ATP. Can also catalyze the reverse reaction	H				30	20	25	75
IAI47_RS06330	1287641	1288093	453	+	150	yfbV	Chromosome	UPF0208 membrane protein YfbV	UPF0208 membrane protein	S				30	20	25	75
IAI47_RS06335	1288239	1288733	495	+	164	yfbU	Chromosome	UPF0304 protein yfbU	Belongs to the UPF0304 family	S				30	19	22	71
IAI47_RS06340	1288747	1289406	660	+	219	yfbT	Chromosome	Hexitol phosphatase HxpA (EC 3.1.3.22) (EC 3.1.3.23) (EC 3.1.3.50)	phosphatase	S				30	20	24	74
IAI47_RS06345	1289436	1290035	600	-	199	yfbR	Chromosome	5'-deoxynucleotidase YfbR (EC 3.1.3.89)	Catalyzes the strictly specific dephosphorylation of 2'- deoxyribonucleoside 5'-monophosphates	S				30	20	25	75
IAI47_RS06350	1290105	1291322	1218	-	405	alaA	Chromosome	Alanine transaminase (EC 2.6.1.2)	in Corynebacterium glutamicum this protein can use glutamate, 2-aminobutyrate, and aspartate as amino donors and pyruvate as the acceptor	E				30	20	25	75
IAI47_RS06355	1292287	1293210	924	+	307	lrhA	Chromosome	LysR family transcriptional regulator LrhA	Transcriptional regulator	K				30	20	25	75
IAI47_RS06360	1293849	1294292	444	+	147	nuoA	Chromosome	NADH ubiquinone oxidoreductase chain A (EC 1.6.5.3)	NDH-1 shuttles electrons from NADH, via FMN and iron- sulfur (Fe-S) centers, to quinones in the respiratory chain. The immediate electron acceptor for the enzyme in this species is believed to be ubiquinone. Couples the redox reaction to proton translocation (for every two electrons transferred, four hydrogen ions are translocated across the cytoplasmic membrane), and thus conserves the redox ene…	C				30	20	25	75
IAI47_RS06365	1294308	1294985	678	+	225	nuoB	Chromosome	NADH-ubiquinone oxidoreductase chain B (EC 1.6.5.3)	NDH-1 shuttles electrons from NADH, via FMN and iron- sulfur (Fe-S) centers, to quinones in the respiratory chain. The immediate electron acceptor for the enzyme in this species is believed to be ubiquinone. Couples the redox reaction to proton translocation (for every two electrons transferred, four hydrogen ions are translocated across the cytoplasmic membrane), and thus conserves the redox ene…	C				30	20	25	75
IAI47_RS06370	1295099	1296898	1800	+	599	nuoC	Chromosome	NADH-ubiquinone oxidoreductase chain C (EC 1.6.5.3) / NADH-ubiquinone oxidoreductase chain D (EC 1.6.5.3)	NDH-1 shuttles electrons from NADH, via FMN and iron- sulfur (Fe-S) centers, to quinones in the respiratory chain. The immediate electron acceptor for the enzyme in this species is believed to be ubiquinone. Couples the redox reaction to proton translocation (for every two electrons transferred, four hydrogen ions are translocated across the cytoplasmic membrane), and thus conserves the redox ene…	C				30	20	24	74
IAI47_RS06375	1296901	1297416	516	+	171	nuoE	Chromosome	NADH-ubiquinone oxidoreductase chain E (EC 1.6.5.3)	Catalyzes the transfer of electrons from NADH to quinone	C				30	20	25	75
IAI47_RS06380	1297413	1298759	1347	+	448	nuoF	Chromosome	NADH-ubiquinone oxidoreductase chain F (EC 1.6.5.3)	NDH-1 shuttles electrons from NADH, via FMN and iron- sulfur (Fe-S) centers, to quinones in the respiratory chain	C				30	20	25	75
IAI47_RS06385	1298869	1301592	2724	+	907	nuoG	Chromosome	NADH-ubiquinone oxidoreductase chain G (EC 1.6.5.3)	NADH-quinone oxidoreductase	C				30	20	24	74
IAI47_RS06390	1301589	1302566	978	+	325	nuoH	Chromosome	NADH-ubiquinone oxidoreductase chain H (EC 1.6.5.3)	NDH-1 shuttles electrons from NADH, via FMN and iron- sulfur (Fe-S) centers, to quinones in the respiratory chain. The immediate electron acceptor for the enzyme in this species is believed to be ubiquinone. Couples the redox reaction to proton translocation (for every two electrons transferred, four hydrogen ions are translocated across the cytoplasmic membrane), and thus conserves the redox ene…	C				30	20	25	75
IAI47_RS06395	1302578	1303120	543	+	180	nuoI	Chromosome	NADH-ubiquinone oxidoreductase chain I (EC 1.6.5.3)	NDH-1 shuttles electrons from NADH, via FMN and iron- sulfur (Fe-S) centers, to quinones in the respiratory chain. The immediate electron acceptor for the enzyme in this species is believed to be ubiquinone. Couples the redox reaction to proton translocation (for every two electrons transferred, four hydrogen ions are translocated across the cytoplasmic membrane), and thus conserves the redox ene…	C				30	20	25	75
IAI47_RS06400	1303131	1303682	552	+	183	nuoJ	Chromosome	NADH-ubiquinone oxidoreductase chain J (EC 1.6.5.3)	Belongs to the complex I subunit 6 family	C				30	20	25	75
IAI47_RS06405	1303679	1303981	303	+	100	nuoK	Chromosome	NADH-ubiquinone oxidoreductase chain K (EC 1.6.5.3)	NDH-1 shuttles electrons from NADH, via FMN and iron- sulfur (Fe-S) centers, to quinones in the respiratory chain. The immediate electron acceptor for the enzyme in this species is believed to be ubiquinone. Couples the redox reaction to proton translocation (for every two electrons transferred, four hydrogen ions are translocated across the cytoplasmic membrane), and thus conserves the redox ene…	C				30	20	25	75
IAI47_RS06410	1303978	1305813	1836	+	611	nuoL	Chromosome	NADH-ubiquinone oxidoreductase chain L (EC 1.6.5.3)	Catalyzes the transfer of electrons from NADH to ubiquinone	CP				30	20	25	75
IAI47_RS06415	1306024	1307544	1521	+	506	nuoM	Chromosome	NADH-ubiquinone oxidoreductase chain M (EC 1.6.5.3)	oxidoreductase	C				30	20	25	75
IAI47_RS06420	1307551	1309008	1458	+	485	nuoN	Chromosome	NADH-ubiquinone oxidoreductase chain N (EC 1.6.5.3)	NDH-1 shuttles electrons from NADH, via FMN and iron- sulfur (Fe-S) centers, to quinones in the respiratory chain. The immediate electron acceptor for the enzyme in this species is believed to be ubiquinone. Couples the redox reaction to proton translocation (for every two electrons transferred, four hydrogen ions are translocated across the cytoplasmic membrane), and thus conserves the redox ene…	C				30	20	25	75
IAI47_RS06425	1309134	1309592	459	+	152	elaA	Chromosome	N-acetyltransferase ElaA	Acetyltransferase (GNAT) domain	S				29	20	25	74
IAI47_RS06430	1309625	1311283	1659	-	552	mdoD	Chromosome	Glucans biosynthesis protein D precursor	Involved in the biosynthesis of osmoregulated periplasmic glucans (OPGs)	P				30	20	25	75
IAI47_RS06435	1311619	1311930	312	+	103	elaB	Chromosome	ElaB protein	Bacterial protein of unknown function (DUF883)	S				30	20	25	75
IAI47_RS06440	1312177	1313373	1197	+	398	yfaY	Chromosome	ADP-ribose pyrophosphatase of COG1058 family (EC 3.6.1.13) / Nicotinamide-nucleotide amidase paralog YfaY, no functional activity	Belongs to the CinA family	S				30	20	24	74
IAI47_RS06445	1313513	1313773	261	-	86	yfaE	Chromosome	YfaE: ferredoxin involved with ribonucleotide reductase diferric-tyrosyl radical (Y*) cofactor maintenance	Plays a role in maintenance and possibly the biosynthesis of diferric-tyrosyl radical cofactor, essential for nucleotide reduction catalyzed by ribonucleotide reductases	C				30	20	25	75
IAI47_RS06450	1313776	1314906	1131	-	376	nrdB	Chromosome	Ribonucleotide reductase of class Ia (aerobic), beta subunit (EC 1.17.4.1)	forms a homodimer and then a multimeric complex with NrdA	F				30	20	25	75
IAI47_RS06455	1314979	1317264	2286	-	761	nrdA	Chromosome	Ribonucleotide reductase of class Ia (aerobic), alpha subunit (EC 1.17.4.1)	Provides the precursors necessary for DNA synthesis. Catalyzes the biosynthesis of deoxyribonucleotides from the corresponding ribonucleotides	F				30	20	25	75
IAI47_RS06460	1317770	1318495	726	-	241	ubiG	Chromosome	3-demethylubiquinol 3-O-methyltransferase (EC 2.1.1.64) @ 2-polyprenyl-6-hydroxyphenyl methylase (EC 2.1.1.222)	O-methyltransferase that catalyzes the 2 O-methylation steps in the ubiquinone biosynthetic pathway	H				30	20	25	75
IAI47_RS06465	1318673	1321345	2673	+	890	gyrA	Chromosome	DNA gyrase subunit A (EC 5.99.1.3)	A type II topoisomerase that negatively supercoils closed circular double-stranded (ds) DNA in an ATP-dependent manner to modulate DNA topology and maintain chromosomes in an underwound state. Negative supercoiling favors strand separation, and DNA replication, transcription, recombination and repair, all of which involve strand separation. Also able to catalyze the interconversion of other topol…	L				30	20	25	75
IAI47_RS06470	1322410	1325262	2853	+	950	rcsC	Chromosome	Sensor histidine kinase RcsC (EC 2.7.13.3)	Component of the Rcs signaling system, which controls transcription of numerous genes. RcsC functions as a membrane- associated protein kinase that phosphorylates RcsD in response to environmental signals. The phosphoryl group is then transferred to the response regulator RcsB	T				30	20	25	75
IAI47_RS06475	1325315	1325965	651	-	216	rcsB	Chromosome	DNA-binding capsular synthesis response regulator RcsB	Component of the Rcs signaling system, which controls transcription of numerous genes. RcsB is the response regulator that binds to regulatory DNA regions	K				30	20	25	75
IAI47_RS06480	1325967	1328624	2658	-	885	rcsD	Chromosome	Phosphotransferase RcsD	Component of the Rcs signaling system, which controls transcription of numerous genes. RcsD is a phosphotransfer intermediate between the sensor kinase RcsC and the response regulator RcsB. It acquires a phosphoryl group from RcsC and transfers it to RcsB	T				30	19	25	74
IAI47_RS06485	1328644	1329798	1155	-	384	ybjJ	Chromosome	Uncharacterized MFS-type transporter	Major facilitator superfamily	EGP				30	19	25	74
IAI47_RS06490	1330548	1348247	17700	+	5899	yeeJ	Chromosome	T1SS secreted agglutinin RTX	PFAM FecR protein	M				29	2	1	32
IAI47_RS06495	1348589	1350523	1935	+	644	-	Chromosome	hypothetical protein	Protein conserved in bacteria	S				29	0	5	34
IAI47_RS06500	1350827	1352182	1356	+	451	cyaE	Chromosome	Agglutination protein	type I secretion protein	MU				30	20	25	75
IAI47_RS06505	1352199	1354343	2145	+	714	cyaB	Chromosome	LktB	ATP-binding protein	V				30	18	25	73
IAI47_RS06510	1354340	1355509	1170	+	389	lktD	Chromosome	Type I secretion membrane fusion protein, HlyD family	Secretion Protein	M				30	20	24	74
IAI47_RS06515	1356107	1357219	1113	+	370	ompC	Chromosome	Outer membrane porin OmpC	Belongs to the Gram-negative porin family	M				30	20	25	75
IAI47_RS06520	1357237	1357431	195	-	64	-	Chromosome	hypothetical protein	-	-				28	0	18	46
IAI47_RS06525	1357860	1358909	1050	+	349	apbE	Chromosome	FAD:protein FMN transferase (EC 2.7.1.180)	Flavin transferase that catalyzes the transfer of the FMN moiety of FAD and its covalent binding to the hydroxyl group of a threonine residue in a target flavoprotein	H				30	19	25	74
IAI47_RS06530	1358909	1359550	642	+	213	alkB	Chromosome	Alpha-ketoglutarate-dependent dioxygenase AlkB (EC 1.14.11.33)	Alkylated DNA repair protein	L				30	20	25	75
IAI47_RS06535	1359647	1361299	1653	+	550	yojI	Chromosome	ABC-type siderophore export system, fused ATPase and permease components	Efflux pump for the antibacterial peptide microcin J25	PQ				30	19	23	72
IAI47_RS06540	1361529	1363193	1665	-	554	-	Chromosome	hypothetical protein	Belongs to the type-B carboxylesterase lipase family	I				5	0	0	5
IAI47_RS06545	1363448	1364191	744	-	247	ngrA	Chromosome	hypothetical protein	Belongs to the P-Pant transferase superfamily	Q				30	2	19	51
IAI47_RS06550	1364233	1364436	204	-	67	-	Chromosome	hypothetical protein	-	-				30	20	25	75
IAI47_RS06555	1364886	1364962	77	-		-	Chromosome	tRNA-Pro	-	-				-	-	-	-
IAI47_RS06560	1365036	1366790	1755	-	584	yejM	Chromosome	Inner membrane protein YejM, alkaline phosphatase superfamily	Domain of unknown function (DUF3413)	S				30	20	24	74
IAI47_RS06565	1366813	1367058	246	-	81	yejL	Chromosome	UPF0352 protein YejL	Belongs to the UPF0352 family	S				30	20	25	75
IAI47_RS06570	1367151	1368203	1053	+	350	ndpA	Chromosome	Nucleoid-associated protein NdpA	nucleoid-associated protein	S				30	20	25	75
IAI47_RS06575	1368324	1368608	285	-	94	rplY	Chromosome	LSU ribosomal protein L25p	This is one of the proteins that binds to the 5S RNA in the ribosome where it forms part of the central protuberance	J				30	20	25	75
IAI47_RS06580	1368785	1370539	1755	-	584	yejH	Chromosome	ATP-dependent RNA helicase YejH	type III restriction protein res subunit	L				30	20	25	75
IAI47_RS06585	1370695	1371414	720	+	239	rsuA	Chromosome	SSU rRNA pseudouridine(516) synthase (EC 5.4.99.19)	Belongs to the pseudouridine synthase RsuA family	J				30	20	25	75
IAI47_RS06590	1371464	1372660	1197	+	398	bcr	Chromosome	Multidrug resistance transporter => Bicyclomycin resistance protein Bcr-1	Involved in sulfonamide (sulfathiazole) and bicyclomycin resistance	EGP				30	20	25	75
IAI47_RS06595	1372948	1373268	321	+	106	yejG	Chromosome	Uncharacterized protein YejG	YejG-like protein	S				30	20	25	75
IAI47_RS06600	1373255	1374859	1605	-	534	yejF	Chromosome	ABC transporter, ATP-binding protein YejF	ABC transporter	P				30	20	25	75
IAI47_RS06605	1374860	1375882	1023	-	340	yejE	Chromosome	ABC transporter, permease protein YejE	binding-protein-dependent transport systems inner membrane component	P				30	20	23	73
IAI47_RS06610	1375879	1376973	1095	-	364	yejB	Chromosome	ABC transporter, permease protein YejB	binding-protein-dependent transport systems inner membrane component	P				30	20	25	75
IAI47_RS06615	1376985	1378793	1809	-	602	yejA	Chromosome	ABC transporter, substrate-binding protein YejA	extracellular solute-binding protein family 5	E				30	20	23	73
IAI47_RS06620	1378838	1380400	1563	-	520	rtn	Chromosome	c-di-GMP phosphodiesterase (EC 3.1.4.52) => PdeN	Involved in resistance to the phages N4 and lambda	T				30	20	25	75
IAI47_RS06625	1380617	1381192	576	-	191	spr	Chromosome	Murein DD-endopeptidase MepS @ Murein LD-carboxypeptidase (EC 3.4.17.13)	NLP P60 protein	M				30	20	24	74
IAI47_RS06630	1381705	1382412	708	-	235	lpxT	Chromosome	Lipid A 1-diphosphate synthase	Involved in the modification of the lipid A domain of lipopolysaccharides (LPS). Transfers a phosphate group from undecaprenyl pyrophosphate (C55-PP) to lipid A to form lipid A 1- diphosphate. Contributes to the recycling of undecaprenyl phosphate (C55-P)	I				30	20	24	74
IAI47_RS06635	1382455	1383423	969	-	322	yeiR	Chromosome	Zinc-binding GTPase YeiR	cobalamin synthesis protein P47K	S				30	20	25	75
IAI47_RS06640	1383497	1384069	573	-	190	yeiP	Chromosome	Elongation factor P-like protein	Stimulates the peptidyltransferase activity of the 70S ribosome and enhances dipeptide synthesis with N-formylmethionyl-tRNA and puromycin in vitro, suggesting its involvement in the formation of the first peptide bond of a protein	J				30	20	25	75
IAI47_RS06645	1384233	1384487	255	+	84	yeiW	Chromosome	UPF0153 protein YeiW	Fe-S-cluster oxidoreductase	S				30	20	25	75
IAI47_RS06650	1384760	1385890	1131	+	376	fruB	Chromosome	PTS system, fructose-specific IIA component (EC 2.7.1.202) / Fructose-specific phosphocarrier protein HPr	IIA is phosphorylated by phospho-HPr which then transfers the phosphoryl group to the IIB component	G				30	20	25	75
IAI47_RS06655	1385887	1386825	939	+	312	fruK	Chromosome	1-phosphofructokinase (EC 2.7.1.56)	Belongs to the carbohydrate kinase PfkB family	H				30	20	25	75
IAI47_RS06660	1386842	1388554	1713	+	570	fruA	Chromosome	PTS system, inactive IIB catalytic domain / PTS system, fructose-specific IIB component (EC 2.7.1.202) / PTS system, fructose-specific IIC component	IIB is phosphorylated by IIA and then transfers the phosphoryl group to the sugar	G				30	20	25	75
IAI47_RS06665	1388720	1389565	846	-	281	nfo	Chromosome	Endonuclease IV (EC 3.1.21.2)	Endonuclease IV plays a role in DNA repair. It cleaves phosphodiester bonds at apurinic or apyrimidinic sites (AP sites) to produce new 5'-ends that are base-free deoxyribose 5-phosphate residues. It preferentially attacks modified AP sites created by bleomycin and neocarzinostatin	L				30	20	25	75
IAI47_RS06670	1389617	1390672	1056	-	351	yeiH	Chromosome	UPF0324 inner membrane protein YeiH	Belongs to the UPF0324 family	S				30	20	25	75
IAI47_RS06675	1390779	1391153	375	+	124	-	Chromosome	protein of unknown function DUF1232	Protein of unknown function (DUF1232)	S				30	20	20	70
IAI47_RS06680	1391163	1392029	867	+	288	yeiE	Chromosome	Transcriptional regulator YeiE, LysR family	Transcriptional regulator	K				30	20	25	75
IAI47_RS06685	1392147	1393613	1467	+	488	lysP	Chromosome	Lysine-specific permease	amino acid	E				30	20	25	75
IAI47_RS06690	1393896	1394972	1077	+	358	yiuB	Chromosome	Iron(III) dicitrate transport system permease protein FecD (TC 3.A.1.14.1)	Belongs to the binding-protein-dependent transport system permease family. FecCD subfamily	P				30	20	25	75
IAI47_RS06695	1394972	1395760	789	+	262	fhuC_2	Chromosome	Ferrichrome transport ATP-binding protein FhuC	ABC transporter	HP				-	-	-	-
IAI47_RS06700	1395904	1396746	843	-	280	yeiG	Chromosome	S-formylglutathione hydrolase (EC 3.1.2.12)	Serine hydrolase involved in the detoxification of formaldehyde	S				30	20	25	75
IAI47_RS06705	1396759	1397883	1125	-	374	adhC	Chromosome	S-(hydroxymethyl)glutathione dehydrogenase (EC 1.1.1.284)	Belongs to the zinc-containing alcohol dehydrogenase family. Class-III subfamily	C				30	20	25	75
IAI47_RS06710	1397957	1398868	912	-	303	yneJ	Chromosome	Transcriptional regulator, LysR family	Transcriptional regulator	K				30	20	25	75
IAI47_RS06715	1398986	1400113	1128	+	375	yjiJ	Chromosome	Uncharacterized MFS-type transporter	facilitator superfamily	EGP				30	20	23	73
IAI47_RS06720	1400238	1400903	666	+	221	folE	Chromosome	GTP cyclohydrolase I (EC 3.5.4.16) type 1	catalyzes the formation of formate and 2-amino-4-hydroxy-6-(erythro-1,2, 3-trihydroxypropyl)dihydropteridine triphosphate from GTP and water	H				30	20	25	75
IAI47_RS06725	1400952	1402112	1161	+	386	yeiB	Chromosome	Uncharacterized protein YeiB	Protein of unknown function (DUF418)	S				30	20	23	73
IAI47_RS06730	1402259	1403299	1041	+	346	galS	Chromosome	Mgl repressor and galactose ultrainduction factor GalS, HTH-type transcriptional regulator	Transcriptional regulator	K				30	20	25	75
IAI47_RS06735	1403609	1404604	996	+	331	mglB	Chromosome	Galactose/methyl galactoside ABC transporter, substrate-binding protein MglB (EC 3.6.3.17)	Wtih MglAC is involved in the transport of beta-methylgalactoside	G				30	20	25	75
IAI47_RS06740	1404673	1406193	1521	+	506	mglA	Chromosome	Galactose/methyl galactoside ABC transporter, ATP-binding protein MglA (EC 3.6.3.17)	Part of the ABC transporter complex MglABC involved in galactose methyl galactoside import. Responsible for energy coupling to the transport system	G				30	20	25	75
IAI47_RS06745	1406213	1407223	1011	+	336	mglC	Chromosome	Galactose/methyl galactoside ABC transporter, permease protein MglC (EC 3.6.3.17)	Belongs to the binding-protein-dependent transport system permease family	G				30	20	25	75
IAI47_RS06750	1407666	1408385	720	-	239	sanA	Chromosome	SanA protein	Involved in vancomycin sensitivity and other barrier functions of the cell envelope	S				30	20	25	75
IAI47_RS06755	1408521	1410218	1698	-	565	maeA	Chromosome	NAD-dependent malic enzyme (EC 1.1.1.38)	malic enzyme	C				30	20	25	75
IAI47_RS06760	1410488	1411378	891	-	296	cdd	Chromosome	Cytidine deaminase (EC 3.5.4.5)	This enzyme scavenges exogenous and endogenous cytidine and 2'-deoxycytidine for UMP synthesis	F				30	20	25	75
IAI47_RS06765	1411499	1412191	693	-	230	yohK	Chromosome	Inner membrane protein YohK	LrgB family	M				30	20	24	74
IAI47_RS06770	1412184	1412576	393	-	130	yohJ	Chromosome	UPF0299 membrane protein YohJ	UPF0299 membrane protein	S				30	20	25	75
IAI47_RS06775	1412806	1414839	2034	-	677	metG	Chromosome	Methionyl-tRNA synthetase (EC 6.1.1.10)	Is required not only for elongation of protein synthesis but also for the initiation of all mRNA translation through initiator tRNA(fMet) aminoacylation	J				30	20	25	75
IAI47_RS06780	1415016	1416128	1113	+	370	mrp	Chromosome	[4Fe-4S] cluster assembly scaffold protein Mrp (=ApbC)	Binds and transfers iron-sulfur (Fe-S) clusters to target apoproteins. Can hydrolyze ATP	D				30	20	25	75
IAI47_RS06785	1416125	1416580	456	-	151	yjaB_1	Chromosome	Acetyltransferase	N-acetyltransferase	K				30	19	23	72
IAI47_RS06790	1416828	1417391	564	+	187	ahpC	Chromosome	Alkyl hydroperoxide reductase protein C (EC 1.11.1.15)	With AhpF catalyzes the conversion of alkyl hydroperoxides to their corresponding alcohols	O				30	20	24	74
IAI47_RS06795	1417463	1419028	1566	+	521	ahpF	Chromosome	Alkyl hydroperoxide reductase protein F	Alkyl hydroperoxide reductase	C				30	20	22	72
IAI47_RS06800	1419092	1420051	960	-	319	ywkB	Chromosome	Auxin efflux carrier family protein	Membrane transport protein	S				30	20	8	58
IAI47_RS06805	1420789	1421586	798	+	265	thiM	Chromosome	Hydroxyethylthiazole kinase (EC 2.7.1.50)	Catalyzes the phosphorylation of the hydroxyl group of 4-methyl-5-beta-hydroxyethylthiazole (THZ)	H				30	20	23	73
IAI47_RS06810	1421573	1422373	801	+	266	thiD	Chromosome	Hydroxymethylpyrimidine phosphate kinase ThiD (EC 2.7.4.7)	Catalyzes the formation hydroxymethylpyrimidine phosphate from hydroxymethylpyrimidine and the formation of of 4-amino-2-methyl-5-diphosphomethylpyrimidine from hydroxymethylpyrimidine phosphate	H				30	20	25	75
IAI47_RS06815	1422425	1423111	687	-	228	ydfH	Chromosome	Transcriptional regulator YdfH, GntR family	Transcriptional regulator	K				30	20	23	73
IAI47_RS06820	1423199	1424659	1461	-	486	uxuB	Chromosome	D-mannonate oxidoreductase (EC 1.1.1.57)	Mannitol dehydrogenase	C				30	20	23	73
IAI47_RS06825	1424727	1426010	1284	-	427	-	Chromosome	Uncharacterized MFS-type transporter	Major facilitator superfamily	G				30	20	25	75
IAI47_RS06830	1426091	1427101	1011	-	336	rspB	Chromosome	Starvation sensing protein RspB	Alcohol dehydrogenase GroES-like domain	E				30	20	25	75
IAI47_RS06835	1427112	1428326	1215	-	404	rspA	Chromosome	Mannonate dehydratase (EC 4.2.1.8)	mandelate racemase muconate lactonizing	M				30	19	25	74
IAI47_RS06840	1428532	1429431	900	-	299	yegS	Chromosome	Lipid kinase YegS	the in vivo substrate is	I				30	20	25	75
IAI47_RS06845	1429654	1431033	1380	-	459	yegQ	Chromosome	Uncharacterized protease YegQ	peptidase	O				30	20	25	75
IAI47_RS06850	1431157	1431864	708	-	235	baeR	Chromosome	Response regulator BaeR	regulator of RNA synthesis, flagellar biosynthesis, chemotaxis and transport	K				30	20	25	75
IAI47_RS06855	1431871	1433259	1389	-	462	baeS	Chromosome	Sensory histidine kinase BaeS	Histidine kinase	T				29	20	24	73
IAI47_RS06860	1433256	1434683	1428	-	475	mdtD	Chromosome	Uncharacterized transporter MdtD of major facilitator superfamily (MFS)	multidrug resistance protein MdtD	EGP				30	20	25	75
IAI47_RS06865	1434717	1437788	3072	-	1023	mdtC	Chromosome	Multidrug efflux system MdtABC-TolC, inner-membrane proton/drug antiporter MdtC (RND type)	Belongs to the resistance-nodulation-cell division (RND) (TC 2.A.6) family. MdtC subfamily	V				30	20	25	75
IAI47_RS06870	1437785	1440907	3123	-	1040	mdtB	Chromosome	Multidrug efflux system MdtABC-TolC, inner-membrane proton/drug antiporter MdtB (RND type)	Belongs to the resistance-nodulation-cell division (RND) (TC 2.A.6) family. MdtB subfamily	V				30	20	25	75
IAI47_RS06875	1440907	1442145	1239	-	412	mdtA	Chromosome	Multidrug efflux system MdtABC-TolC, membrane fusion component MdtA	Belongs to the membrane fusion protein (MFP) (TC 8.A.1) family	M				30	20	25	75
IAI47_RS06880	1442386	1443345	960	+	319	mocA	Chromosome	Aldo/keto reductase, SCO4109 family	aldo keto reductase	C				30	20	25	75
IAI47_RS06885	1443552	1444892	1341	+	446	oprB	Chromosome	Carbohydrate-selective porin OprB	Carbohydrate-selective porin OprB	M				30	20	19	69
IAI47_RS06890	1445265	1446617	1353	-	450	yegD	Chromosome	Uncharacterized chaperone protein YegD	MreB/Mbl protein	O				30	19	25	74
IAI47_RS06895	1446693	1450034	3342	-	1113	yegE	Chromosome	Diguanylate cyclase (EC 2.7.7.65) => DgcE	to Pantoea sp. At-9b, diguanylate cyclase with PAS PAC sensor (NCBI ZP_05729063.1)	T				30	20	4	54
IAI47_RS06900	1450198	1450812	615	-	204	-	Chromosome	FIG00635612: hypothetical protein	phosphoesterase PA-phosphatase related	I				30	20	25	75
IAI47_RS06905	1451096	1451737	642	+	213	udk	Chromosome	Uridine kinase (EC 2.7.1.48)	Cytidine monophosphokinase	F				30	20	25	75
IAI47_RS06910	1451821	1452402	582	+	193	dcd	Chromosome	Deoxycytidine triphosphate deaminase (EC 3.5.4.13)	Belongs to the dCTP deaminase family	F				30	20	25	75
IAI47_RS06915	1452415	1454238	1824	+	607	asmA	Chromosome	AsmA protein	AsmA family	M				30	20	25	75
IAI47_RS06920	1454269	1455840	1572	-	523	yegH	Chromosome	Putative capsular polysaccharide transport protein YegH	Membrane protein TerC	P				30	20	25	75
IAI47_RS06925	1456634	1458067	1434	+	477	wbaP	Chromosome	Undecaprenyl-phosphate galactosephosphotransferase (EC 2.7.8.6)	CoA-binding domain	M				30	20	20	70
IAI47_RS06930	1458362	1459501	1140	+	379	wza	Chromosome	Putative polysaccharide export protein YccZ precursor	Required for the translocation of capsular polysaccharide through the outer membrane	M				30	20	25	75
IAI47_RS06935	1459511	1459945	435	+	144	wzb	Chromosome	Low molecular weight protein-tyrosine-phosphatase (EC 3.1.3.48) => Etp	Belongs to the low molecular weight phosphotyrosine protein phosphatase family	T				30	20	25	75
IAI47_RS06940	1459958	1462135	2178	+	725	wzc	Chromosome	Tyrosine-protein kinase (EC 2.7.10.2)	catalyzes the autophosphorylation on tyrosine residues which downregulates the biosynthesis of colonic acid (an extracellular polysaccharide)	DM				30	20	25	75
IAI47_RS06945	1462414	1463550	1137	+	378	amsC	Chromosome	hypothetical protein	EpsG family	S				30	20	20	70
IAI47_RS06950	1463565	1464269	705	+	234	-	Chromosome	major pilin protein fimA	GDSL-like Lipase/Acylhydrolase family	E				4	0	19	23
IAI47_RS06955	1464303	1465481	1179	+	392	-	Chromosome	hypothetical protein	Acyltransferase family	I				30	20	24	74
IAI47_RS06960	1465556	1466473	918	+	305	wceB	Chromosome	Amylovoran biosynthesis glycosyltransferase amsB (EC 2.-.-.-)	Amylovoran biosynthesis	S				30	20	20	70
IAI47_RS06965	1466544	1467296	753	+	250	wceM	Chromosome	Glycosyl transferase, family 2	Glycosyltransferase like family 2	M				30	20	21	71
IAI47_RS06970	1467343	1468377	1035	+	344	amsD	Chromosome	Glycosyl transferase, group 1	Glycosyl Transferase	M				30	20	22	72
IAI47_RS06975	1468460	1470676	2217	+	738	wceF	Chromosome	hypothetical protein	Head binding	M				30	20	20	70
IAI47_RS06980	1470838	1472100	1263	+	420	wcaK	Chromosome	Polysaccharide pyruvyl transferase => Amylovoran protein AmsJ	pyruvyl transferase	S				30	20	17	67
IAI47_RS06985	1472105	1473328	1224	+	407	wcaL	Chromosome	Colanic acid biosynthesis glycosyl transferase WcaL	Glycosyl Transferase	M				30	20	21	71
IAI47_RS06990	1473325	1474665	1341	+	446	amsL	Chromosome	Lipopolysaccharide biosynthesis protein WzxC	Polysaccharide Biosynthesis Protein	S				30	20	21	71
IAI47_RS06995	1474944	1475846	903	+	300	galF	Chromosome	UTP--glucose-1-phosphate uridylyltransferase (EC 2.7.7.9)	UTP-glucose-1-phosphate uridylyltransferase	M				30	20	25	75
IAI47_RS07000	1475889	1476902	1014	+	337	galE	Chromosome	UDP-glucose 4-epimerase (EC 5.1.3.2)	Belongs to the NAD(P)-dependent epimerase dehydratase family	M				30	20	25	75
IAI47_RS07005	1477171	1478304	1134	+	377	wbbO	Chromosome	Lipid carrier : UDP-N-acetylgalactosaminyltransferase (EC 2.4.1.-) / Alpha-1,3-N-acetylgalactosamine transferase PglA (EC 2.4.1.-); Putative glycosyltransferase	Glycosyl transferase 4-like	M			SIGI-HMM	3	3	6	12
IAI47_RS07010	1478316	1479128	813	+	270	wzm	Chromosome	O-antigen export system permease protein RfbD	ABC-2 type transporter	GM			SIGI-HMM	28	5	15	48
IAI47_RS07015	1479118	1480521	1404	+	467	wzt	Chromosome	Teichoic acid export ATP-binding protein TagH (EC 3.6.3.40)	ABC transporter	GM			SIGI-HMM	26	2	12	40
IAI47_RS07020	1480526	1482430	1905	+	634	ubiG	Chromosome	hypothetical protein	3-demethylubiquinone-9 3-O-methyltransferase activity	H			SIGI-HMM	2	0	2	4
IAI47_RS07025	1482495	1483685	1191	+	396	-	Chromosome	hypothetical protein	Glycosyl transferases group 1	M			SIGI-HMM	2	0	2	4
IAI47_RS07030	1483693	1485726	2034	+	677	-	Chromosome	hypothetical protein	Hydrolase	S			SIGI-HMM	3	0	4	7
IAI47_RS07035	1485824	1487233	1410	+	469	gnd	Chromosome	6-phosphogluconate dehydrogenase, decarboxylating (EC 1.1.1.44)	Catalyzes the oxidative decarboxylation of 6- phosphogluconate to ribulose 5-phosphate and CO(2), with concomitant reduction of NADP to NADPH	G				30	20	25	75
IAI47_RS07040	1487362	1488453	1092	+	363	-	Chromosome	hypothetical protein	Acyltransferase family	I				30	20	24	74
IAI47_RS07045	1488538	1489836	1299	-	432	-	Chromosome	Succinylglutamate desuccinylase/aspartoacylase	succinylglutamate desuccinylase	S				30	20	19	69
IAI47_RS07050	1489943	1490734	792	-	263	IV-2_-876-	Chromosome	ABC transporter, substrate-binding protein (cluster 3, basic aa/glutamine/opines)	Belongs to the bacterial solute-binding protein 3 family	ET				30	20	25	75
IAI47_RS07055	1490801	1491277	477	-	158	yeaK	Chromosome	Uncharacterized protein YeaK	YbaK prolyl-tRNA synthetase associated	S				30	20	23	73
IAI47_RS07060	1491392	1492003	612	-	203	hisI	Chromosome	Phosphoribosyl-AMP cyclohydrolase (EC 3.5.4.19) / Phosphoribosyl-ATP pyrophosphatase (EC 3.6.1.31)	belongs to the PRA-CH family	E				30	20	25	75
IAI47_RS07065	1491997	1492773	777	-	258	hisF	Chromosome	Imidazole glycerol phosphate synthase cyclase subunit	IGPS catalyzes the conversion of PRFAR and glutamine to IGP, AICAR and glutamate. The HisF subunit catalyzes the cyclization activity that produces IGP and AICAR from PRFAR using the ammonia provided by the HisH subunit	E				30	20	25	75
IAI47_RS07070	1492755	1493492	738	-	245	hisA	Chromosome	Phosphoribosylformimino-5-aminoimidazole carboxamide ribotide isomerase (EC 5.3.1.16)	1-(5-phosphoribosyl)-5- (5-phosphoribosylamino)methylideneamino imidazole-4-carboxamide isomerase	E				30	20	25	75
IAI47_RS07075	1493492	1494082	591	-	196	hisH	Chromosome	Imidazole glycerol phosphate synthase amidotransferase subunit HisH	IGPS catalyzes the conversion of PRFAR and glutamine to IGP, AICAR and glutamate. The HisH subunit provides the glutamine amidotransferase activity that produces the ammonia necessary to HisF for the synthesis of IGP and AICAR	E				30	20	25	75
IAI47_RS07080	1494082	1495149	1068	-	355	hisB	Chromosome	Histidinol-phosphatase (EC 3.1.3.15) / Imidazoleglycerol-phosphate dehydratase (EC 4.2.1.19)	Histidine biosynthesis bifunctional protein HisB	E				30	19	25	74
IAI47_RS07085	1495146	1496222	1077	-	358	hisC	Chromosome	Histidinol-phosphate aminotransferase (EC 2.6.1.9)	Belongs to the class-II pyridoxal-phosphate-dependent aminotransferase family. Histidinol-phosphate aminotransferase subfamily	E				30	20	25	75
IAI47_RS07090	1496219	1497523	1305	-	434	hisD	Chromosome	Histidinol dehydrogenase (EC 1.1.1.23)	Catalyzes the sequential NAD-dependent oxidations of L- histidinol to L-histidinaldehyde and then to L-histidine	E				30	20	24	74
IAI47_RS07095	1497527	1498426	900	-	299	hisG	Chromosome	ATP phosphoribosyltransferase (EC 2.4.2.17) => HisGl	forms active dimers and inactive hexamers which is dependent on concentration of substrates and inhibitors	E				30	20	25	75
IAI47_RS07100	1498568	1498615	48	-	15	hisL	Chromosome	his operon leader peptide	-	-				29	20	22	71
IAI47_RS07105	1498795	1499622	828	+	275	yeeZ	Chromosome	Protein YeeZ	NAD dependent epimerase/dehydratase family	M				30	20	24	74
IAI47_RS07110	1499786	1501063	1278	-	425	ordL	Chromosome	Gamma-glutamyl-putrescine oxidase (EC1.4.3.-)	Catalyzes the formation of gamma-glutamyl-gamma-aminobutyraldehyde from gamma-glutamylputrescine	E				30	20	25	75
IAI47_RS07115	1501083	1501640	558	-	185	IV-2_-556-	Chromosome	Putrescine utilization regulator	transcriptional	K				30	20	25	75
IAI47_RS07120	1501633	1502400	768	-	255	puuD	Chromosome	Gamma-glutamyl-GABA hydrolase (EC 3.5.1.94)	Gamma-glutamyl-gamma-aminobutyrate hydrolase	S				30	20	23	73
IAI47_RS07125	1502605	1504020	1416	+	471	puuA	Chromosome	Gamma-glutamyl-putrescine synthetase (EC 6.3.1.11)	glutamine synthetase	E				30	20	25	75
IAI47_RS07130	1504425	1505783	1359	+	452	yeeF	Chromosome	Low-affinity putrescine importer PlaP	Amino Acid	E				30	20	25	75
IAI47_RS07135	1505833	1506594	762	-	253	ygbI	Chromosome	L-threonate/D-erythronate transcriptional regulator, DeoR family	DeoR C terminal sensor domain	K				30	20	25	75
IAI47_RS07140	1506861	1507766	906	+	301	ygbJ	Chromosome	L-threonate dehydrogenase (NAD+)	Dehydrogenase	I				30	20	25	75
IAI47_RS07145	1507766	1509028	1263	+	420	ygbK	Chromosome	3-oxo-tetronate kinase	Putative nucleotide-binding of sugar-metabolising enzyme	S				30	20	24	74
IAI47_RS07150	1509021	1509665	645	+	214	ygbL	Chromosome	3-oxo-tetronate 4-phosphate decarboxylase	Class II Aldolase and Adducin N-terminal domain	G				30	20	25	75
IAI47_RS07155	1509665	1510450	786	+	261	ygbM	Chromosome	2-dehydrotetronate isomerase (EC 5.3.1.35)	Belongs to the hyi family	G				30	20	12	62
IAI47_RS07160	1510575	1511930	1356	+	451	ygbN	Chromosome	L-threonate/D-erythronate, proton symporter	Gluconate	EG				30	20	25	75
IAI47_RS07165	1511991	1513418	1428	-	475	sbcB	Chromosome	Exodeoxyribonuclease I (EC 3.1.11.1)	Exonucleolytic cleavage in the 3'- to 5'-direction to yield nucleoside 5'-phosphates	L				30	20	25	75
IAI47_RS07170	1513996	1515159	1164	+	387	dacA	Chromosome	D-alanyl-D-alanine carboxypeptidase (EC 3.4.16.4)	Belongs to the peptidase S11 family	M				30	20	25	75
IAI47_RS07175	1515412	1516470	1059	+	352	yeeA	Chromosome	Inner membrane protein YeeA	membrane	S				29	20	25	74
IAI47_RS07180	1516631	1516957	327	+	108	yeeX	Chromosome	UPF0265 protein YeeX	Belongs to the UPF0265 family	S				30	20	25	75
IAI47_RS07185	1517053	1518114	1062	-	353	lacI	Chromosome	Transcriptional repressor of the lac operon	binds specific sites in lac operon resulting in DNA looping between the operators	K				30	20	25	75
IAI47_RS07190	1518245	1519159	915	-	304	apbA	Chromosome	2-dehydropantoate 2-reductase (EC 1.1.1.169)	Catalyzes the NADPH-dependent reduction of ketopantoate into pantoic acid	H				30	20	17	67
IAI47_RS07195	1519338	1520111	774	-	257	-	Chromosome	ABC-type phosphate/phosphonate transport system, periplasmic component	ABC transporter, phosphonate, periplasmic substrate-binding protein	P				30	0	21	51
IAI47_RS07200	1520428	1521450	1023	+	340	luxA_2	Chromosome	Alkanal monooxygenase alpha chain (EC 1.14.14.3)	Luciferase-like monooxygenase	C				30	20	23	73
IAI47_RS07205	1521883	1522980	1098	+	365	-	Chromosome	RND efflux system, membrane fusion protein KPN_02145	Barrel-sandwich domain of CusB or HlyD membrane-fusion	M				30	20	25	75
IAI47_RS07210	1522977	1526072	3096	+	1031	czcA	Chromosome	RND efflux system, inner membrane transporter KPN_02144	AcrB/AcrD/AcrF family	V				29	19	16	64
IAI47_RS07215	1526261	1528480	2220	+	739	katG	Chromosome	Catalase-peroxidase KatG (EC 1.11.1.21)	Bifunctional enzyme with both catalase and broad- spectrum peroxidase activity	P				30	19	20	69
IAI47_RS07220	1528629	1529360	732	-	243	-	Chromosome	hypothetical protein	PFAM 20S proteasome A and B subunits	O				12	0	16	28
IAI47_RS07225	1529387	1530181	795	-	264	-	Chromosome	Protein containing transglutaminase-like domain, putative cysteine protease	Transglutaminase/protease-like homologues	E				12	0	16	28
IAI47_RS07230	1530181	1531122	942	-	313	-	Chromosome	Protein containing domains DUF403	A predicted alpha-helical domain with a conserved ER motif.	S				12	0	16	28
IAI47_RS07235	1531116	1532567	1452	-	483	IV-2_-6-45	Chromosome	Protein containing domains DUF404, DUF407	Circularly permuted ATP-grasp type 2	S				12	0	16	28
IAI47_RS07240	1532880	1533116	237	+	78	ccdA	Chromosome	CcdA protein (antitoxin to CcdB)	Post-segregation antitoxin CcdA	S				8	4	3	15
IAI47_RS07245	1533119	1533433	315	+	104	ccdB	Chromosome	CcdB toxin protein	PFAM CcdB protein	S				8	4	3	15
IAI47_RS07250	1533715	1533790	76	-		-	Chromosome	tRNA-Asn	-	-				-	-	-	-
IAI47_RS07255	1534123	1535244	1122	+	373	gfo	Chromosome	Myo-inositol 2-dehydrogenase 2 (EC 1.1.1.18)	Oxidoreductase domain protein	S				30	19	22	71
IAI47_RS07260	1535333	1536163	831	-	276	sqdD	Chromosome	hypothetical protein	Glycosyl transferase, family 8	M				30	19	20	69
IAI47_RS07265	1536176	1537558	1383	-	460	alo1	Chromosome	Metal chaperone, involved in Zn homeostasis	D-arabinono-1,4-lactone oxidase	C				30	20	20	70
IAI47_RS07270	1537642	1538274	633	-	210	-	Chromosome	Transcriptional regulator, AcrR family	Transcriptional regulator	K				30	20	23	73
IAI47_RS07275	1538437	1538976	540	+	179	yaiL	Chromosome	Nucleoprotein/polynucleotide-associated enzyme	Uncharacterized protein conserved in bacteria (DUF2058)	S				30	20	11	61
IAI47_RS07280	1538993	1539691	699	-	232	rluA_2	Chromosome	RNA pseudouridine synthase KPN_02278	pseudouridine synthase	J				30	20	25	75
IAI47_RS07285	1540107	1540367	261	+	86	-	Chromosome	hypothetical protein	-	-				30	20	16	66
IAI47_RS07290	1540476	1540718	243	+	80	-	Chromosome	hypothetical protein	-	-				1	0	0	1
IAI47_RS07295	1540801	1542711	1911	-	636	-	Chromosome	Methyl-accepting chemotaxis sensor/transducer protein	methyl-accepting chemotaxis protein	T				29	20	23	72
IAI47_RS07300	1543225	1543497	273	+	90	-	Chromosome	hypothetical protein	-	-				30	19	4	53
IAI47_RS07305	1544389	1544979	591	+	196	-	Chromosome	hypothetical protein	Fimbrial protein	NU				14	19	20	53
IAI47_RS07310	1545050	1545751	702	+	233	bcfB	Chromosome	Fimbrial periplasmic chaperone SfmC	Pili assembly chaperone PapD, C-terminal domain	M				27	19	15	61
IAI47_RS07315	1545789	1548449	2661	+	886	-	Chromosome	type 1 fimbriae anchoring protein FimD	usher protein	NU				30	20	21	71
IAI47_RS07320	1548520	1549098	579	+	192	bcfE	Chromosome	Fimbrial subunit	cell adhesion	NU			SIGI-HMM	2	2	0	4
IAI47_RS07325	1549113	1549658	546	+	181	-	Chromosome	hypothetical protein	cell adhesion	NU			SIGI-HMM	2	2	0	4
IAI47_RS07330	1549784	1550530	747	+	248	-	Chromosome	hypothetical protein	-	-			SIGI-HMM	1	0	0	1
IAI47_RS07335	1550783	1551481	699	+	232	-	Chromosome	hypothetical protein	-	-			SIGI-HMM	1	0	0	1
IAI47_RS07340	1551658	1552503	846	+	281	-	Chromosome	hypothetical protein	-	-			SIGI-HMM	1	0	0	1
IAI47_RS07345	1552745	1553626	882	+	293	-	Chromosome	hypothetical protein	-	-			SIGI-HMM	1	0	0	1
IAI47_RS07350	1553910	1554164	255	+	84	-	Chromosome	hypothetical protein	-	-			SIGI-HMM	1	0	0	1
IAI47_RS07355	1554526	1555308	783	+	260	-	Chromosome	hypothetical protein	PFAM transcriptional regulator domain protein	K			SIGI-HMM	29	1	1	31
IAI47_RS07360	1555298	1555783	486	+	161	-	Chromosome	hypothetical protein	FidL-like putative membrane protein	S			SIGI-HMM	29	1	0	30
IAI47_RS07365	1555810	1556718	909	-	302	-	Chromosome	hypothetical protein	-	-			SIGI-HMM	-	-	-	-
IAI47_RS07370	1557219	1558622	1404	-	467	-	Chromosome	D-2-hydroxyglutarate dehydrogenase (EC 1.1.99.2)	PFAM FAD linked oxidase domain protein	C				5	0	9	14
IAI47_RS07375	1558650	1559465	816	-	271	-	Chromosome	Hydroxymethylpyrimidine ABC transporter, transmembrane component	PFAM binding-protein-dependent transport systems inner membrane component	P				30	20	25	75
IAI47_RS07380	1559470	1560297	828	-	275	abcT3	Chromosome	ABC transporter, ATP-binding protein (cluster 1, maltose/g3p/polyamine/iron); ABC transporter, ATP-binding protein (cluster 10, nitrate/sulfonate/bicarbonate)	ABC transport system, ATP-binding protein (NCBI YP_002912541.1)	P				30	20	25	75
IAI47_RS07385	1560294	1561277	984	-	327	-	Chromosome	Hydroxymethylpyrimidine ABC transporter, substrate-binding component	PFAM NMT1 THI5 like domain protein	P				5	0	9	14
IAI47_RS07390	1561291	1562172	882	-	293	-	Chromosome	Creatinine amidohydrolase (EC 3.5.2.10)	Creatinine amidohydrolase	S				5	0	9	14
IAI47_RS07395	1562202	1562663	462	-	153	-	Chromosome	RidA/YER057c/UK114 superfamily protein	Endoribonuclease L-PSP	J				30	20	23	73
IAI47_RS07400	1562653	1563933	1281	-	426	-	Chromosome	Cytosine deaminase (EC 3.5.4.1)	Cytosine deaminase and related metal-dependent hydrolases	F				5	0	9	14
IAI47_RS07405	1563954	1564928	975	-	324	vanB	Chromosome	Flavodoxin reductases (ferredoxin-NADPH reductases) family 1; Vanillate O-demethylase oxidoreductase (EC 1.14.13.-)	2Fe-2S iron-sulfur cluster binding domain	C				8	2	21	31
IAI47_RS07410	1565141	1566064	924	+	307	-	Chromosome	Transcriptional regulator, LysR family	Transcriptional regulator	K				30	20	25	75
IAI47_RS07415	1566328	1567317	990	+	329	-	Chromosome	Hydroxymethylpyrimidine ABC transporter, substrate-binding component	COG0715 ABC-type nitrate sulfonate bicarbonate transport systems, periplasmic components	P				5	0	9	14
IAI47_RS07420	1567329	1568756	1428	+	475	-	Chromosome	Chlorohydrolase/deaminase family protein	Amidohydrolase family	F				30	20	25	75
IAI47_RS07425	1568784	1569770	987	+	328	-	Chromosome	Oxidoreductase	Belongs to the iron ascorbate-dependent oxidoreductase family	C	IslandPath-DIMOB			29	0	20	49
IAI47_RS07430	1570237	1570788	552	-	183	-	Chromosome	hypothetical protein	-	-	IslandPath-DIMOB			4	0	0	4
IAI47_RS07435	1570959	1571411	453	-	150	safD	Chromosome	hypothetical protein	Enterobacteria AfaD invasin protein	S	IslandPath-DIMOB			5	1	1	7
IAI47_RS07440	1571467	1573980	2514	-	837	safC	Chromosome	Outer membrane usher protein SafC	usher protein	NU	IslandPath-DIMOB			30	20	21	71
IAI47_RS07445	1573996	1574781	786	-	261	-	Chromosome	Periplasmic fimbrial chaperone protein	Pili assembly chaperone PapD, C-terminal domain	M	IslandPath-DIMOB			27	19	15	61
IAI47_RS07450	1575627	1576409	783	+	260	-	Chromosome	hypothetical protein	PFAM transcriptional regulator domain protein	K	IslandPath-DIMOB		SIGI-HMM	29	1	1	31
IAI47_RS07455	1576411	1576905	495	+	164	-	Chromosome	hypothetical protein	FidL-like putative membrane protein	S	IslandPath-DIMOB		SIGI-HMM	29	1	0	30
IAI47_RS07460	1577068	1577298	231	-	76	-	Chromosome	hypothetical protein	-	-	IslandPath-DIMOB		SIGI-HMM	1	0	0	1
IAI47_RS07465	1577500	1578336	837	+	278	-	Chromosome	hypothetical protein	-	-	IslandPath-DIMOB		SIGI-HMM	9	6	2	17
IAI47_RS07470	1578505	1578723	219	+	72	-	Chromosome	Transcriptional regulator, AlpA like	Prophage CP4-57 regulatory protein (AlpA)	K	IslandPath-DIMOB		SIGI-HMM	11	8	6	25
IAI47_RS07475	1578748	1579053	306	+	101	-	Chromosome	hypothetical protein	-	-	IslandPath-DIMOB		SIGI-HMM	1	0	0	1
IAI47_RS07480	1579193	1579486	294	+	97	-	Chromosome	hypothetical protein	-	-	IslandPath-DIMOB		SIGI-HMM	1	0	0	1
IAI47_RS07485	1579601	1579987	387	-	128	-	Chromosome	hypothetical protein	Domain of unknown function (DUF4756)	S	IslandPath-DIMOB		SIGI-HMM	1	0	1	2
IAI47_RS07490	1580095	1580760	666	-	221	-	Chromosome	FIG00905772: hypothetical protein	-	-	IslandPath-DIMOB		SIGI-HMM	1	0	0	1
IAI47_RS07495	1581904	1582215	312	-	103	-	Chromosome	hypothetical protein	-	-	IslandPath-DIMOB	IslandPick		1	0	0	1
IAI47_RS07500	1582585	1583154	570	+	189	-	Chromosome	hypothetical protein	-	-	IslandPath-DIMOB	IslandPick		1	2	0	3
IAI47_RS07505	1583170	1583721	552	+	183	-	Chromosome	hypothetical protein	-	-	IslandPath-DIMOB	IslandPick		1	1	1	3
IAI47_RS07510	1583732	1584007	276	+	91	-	Chromosome	hypothetical protein	-	-	IslandPath-DIMOB	IslandPick		1	2	0	3
IAI47_RS07515	1584062	1584994	933	-	310	-	Chromosome	hypothetical protein	-	-	IslandPath-DIMOB	IslandPick		1	0	0	1
IAI47_RS07520	1585179	1586696	1518	-	505	-	Chromosome	hypothetical protein; Some similarities with nicking enzyme (TraA)	MobA/MobL family	L	IslandPath-DIMOB	IslandPick		1	4	0	5
IAI47_RS07525	1587503	1587814	312	+	103	-	Chromosome	hypothetical protein	Conjugal transfer protein TraD	S	IslandPath-DIMOB	IslandPick	SIGI-HMM	1	2	1	4
IAI47_RS07530	1588324	1591233	2910	-	969	-	Chromosome	Type III restriction-modification system restriction subunit (EC 3.1.21.5)	Type III restriction enzyme, res subunit	V	IslandPath-DIMOB	IslandPick	SIGI-HMM	3	1	1	5
IAI47_RS07535	1591236	1593176	1941	-	646	-	Chromosome	Type III restriction-modification system methylation subunit (EC 2.1.1.72)	Adenine specific DNA methylase Mod	L	IslandPath-DIMOB	IslandPick	SIGI-HMM	3	1	1	5
IAI47_RS07540	1593188	1593472	285	-	94	-	Chromosome	hypothetical protein	-	-	IslandPath-DIMOB	IslandPick	SIGI-HMM	1	0	0	1
IAI47_RS07545	1593651	1594922	1272	-	423	-	Chromosome	Integrase	Belongs to the 'phage' integrase family	L	IslandPath-DIMOB	IslandPick	SIGI-HMM	25	19	22	66
IAI47_RS07550	1595103	1595178	76	-		-	Chromosome	tRNA-Asn	-	-	IslandPath-DIMOB			-	-	-	-
IAI47_RS07555	1595685	1596608	924	+	307	mocB	Chromosome	Inositol transport system sugar-binding protein	periplasmic binding protein	G	IslandPath-DIMOB			30	20	25	75
IAI47_RS07560	1596641	1598125	1485	+	494	mglA_1	Chromosome	Inositol transport system ATP-binding protein	Part of an ABC transporter complex involved in carbohydrate import. Could be involved in ribose, galactose and or methyl galactoside import. Responsible for energy coupling to the transport system	G	IslandPath-DIMOB			30	20	25	75
IAI47_RS07565	1598140	1599174	1035	+	344	rbsC1	Chromosome	Inositol transport system permease protein	Belongs to the binding-protein-dependent transport system permease family	G				30	20	25	75
IAI47_RS07570	1599627	1600544	918	+	305	nac	Chromosome	Nitrogen assimilation regulatory protein Nac	Transcriptional activator for the hut, put and ure operons and repressor for the gdh and gltB operons in response to nitrogen limitation	K				30	20	25	75
IAI47_RS07575	1601761	1602720	960	+	319	cbl	Chromosome	Alkanesulfonate utilization operon LysR-family regulator Cbl	in Escherichia coli this protein regulates two operons consisting of ABC transporters that are part of the cys regulon	K				30	20	25	75
IAI47_RS07580	1602879	1604336	1458	+	485	-	Chromosome	Succinate-semialdehyde dehydrogenase [NAD(P)+] (EC 1.2.1.16)	Succinic semialdehyde dehydrogenase	C				30	20	25	75
IAI47_RS07585	1604783	1606252	1470	+	489	-	Chromosome	Aldehyde dehydrogenase (EC 1.2.1.3)	Belongs to the aldehyde dehydrogenase family	C				30	20	25	75
IAI47_RS07590	1606281	1606949	669	+	222	dehII	Chromosome	Haloacid dehalogenase, type II (EC 3.8.1.2)	haloacid dehalogenase, type II	S				30	20	6	56
IAI47_RS07595	1606960	1608237	1278	+	425	ordl1	Chromosome	Opine oxidase subunit B	FAD dependent oxidoreductase	C				30	20	25	75
IAI47_RS07600	1608320	1609927	1608	+	535	-	Chromosome	ABC transporter, substrate-binding protein (cluster 5, nickel/peptides/opines)	Extracellular solute-binding protein family 5	E				30	20	25	75
IAI47_RS07605	1609968	1610924	957	+	318	-	Chromosome	ABC transporter, permease protein 1 (cluster 5, nickel/peptides/opines)	binding-protein-dependent transport systems inner membrane component	P				30	20	25	75
IAI47_RS07610	1610921	1611772	852	+	283	-	Chromosome	ABC transporter, permease protein 2 (cluster 5, nickel/peptides/opines)	binding-protein-dependent transport systems inner membrane component	P				30	20	25	75
IAI47_RS07615	1611769	1613433	1665	+	554	-	Chromosome	ABC transporter, ATP-binding protein (cluster 5, nickel/peptides/opines) / ABC transporter, ATP-binding protein (cluster 5, nickel/peptides/opines)	ABC transporter related	P				30	20	25	75
IAI47_RS07620	1613556	1614887	1332	+	443	-	Chromosome	D-amino acid dehydrogenase (EC 1.4.99.6)	FAD dependent oxidoreductase	E				30	20	25	75
IAI47_RS07625	1614899	1615741	843	+	280	-	Chromosome	Histone acetyltransferase HPA2 and related acetyltransferases	Acetyltransferase (GNAT) domain	K				30	20	23	73
IAI47_RS07630	1615741	1616667	927	+	308	-	Chromosome	D-3-phosphoglycerate dehydrogenase (EC 1.1.1.95)	D-isomer specific 2-hydroxyacid dehydrogenase NAD-binding	EH				30	20	25	75
IAI47_RS07635	1616669	1617802	1134	+	377	-	Chromosome	N-acetyl-L,L-diaminopimelate deacetylase (EC 3.5.1.47)	Peptidase dimerisation domain	S				30	20	25	75
IAI47_RS07640	1617916	1619232	1317	+	438	gabT	Chromosome	Gamma-aminobutyrate:alpha-ketoglutarate aminotransferase (EC 2.6.1.19)	Belongs to the class-III pyridoxal-phosphate-dependent aminotransferase family	E				30	20	25	75
IAI47_RS07645	1619399	1619908	510	+	169	-	Chromosome	Leucine-responsive regulatory protein, regulator for leucine (or lrp) regulon and high-affinity branched-chain amino acid transport system	Transcriptional regulator	K				30	20	25	75
IAI47_RS07650	1620161	1620607	447	+	148	-	Chromosome	Histone acetyltransferase HPA2 and related acetyltransferases	Acetyltransferase (GNAT) domain	K				30	18	15	63
IAI47_RS07655	1620626	1622671	2046	+	681	hyuA	Chromosome	N-methylhydantoinase A (EC 3.5.2.14)	Hydantoinase/oxoprolinase	EQ				30	0	7	37
IAI47_RS07660	1622673	1624631	1959	+	652	hyuB	Chromosome	N-methylhydantoinase B (EC 3.5.2.14)	Hydantoinase B/oxoprolinase	EQ				30	0	7	37
IAI47_RS07665	1624693	1626474	1782	+	593	poxB	Chromosome	Thiamine pyrophosphate-requiring protein PA2108	Belongs to the TPP enzyme family	EH				30	20	25	75
IAI47_RS07670	1626573	1627415	843	+	280	-	Chromosome	Dehydrogenases with different specificities (related to short-chain alcohol dehydrogenases)	Belongs to the short-chain dehydrogenases reductases (SDR) family	S				30	6	23	59
IAI47_RS07675	1627503	1627730	228	-	75	-	Chromosome	hypothetical protein	-	-				27	0	0	27
IAI47_RS07680	1627717	1628283	567	-	188	-	Chromosome	hypothetical protein	-	-				21	0	1	22
IAI47_RS07685	1628650	1630086	1437	+	478	-	Chromosome	Amidase family protein BBta_1912	Amidase	J				30	20	25	75
IAI47_RS07690	1630083	1631399	1317	+	438	codB	Chromosome	Cytosine/purine/uracil/thiamine/allantoin permease family protein	permease	F				28	19	17	64
IAI47_RS07695	1631380	1632066	687	+	228	-	Chromosome	Isochorismatase (EC 3.3.2.1)	Isochorismatase family	Q				29	17	14	60
IAI47_RS07700	1632153	1632368	216	-	71	-	Chromosome	diguanylate cyclase/phosphodiesterase (GGDEF & EAL domains) with PAS/PAC sensor(s)	cyclic-guanylate-specific phosphodiesterase activity	T				-	-	-	-
IAI47_RS07705	1632536	1633627	1092	+	363	-	Chromosome	Potassium efflux system KefA protein / Small-conductance mechanosensitive channel	Mechanosensitive Ion channel	M				30	19	16	65
IAI47_RS07710	1633653	1633985	333	-	110	betT	Chromosome	High-affinity choline uptake protein BetT	Belongs to the BCCT transporter (TC 2.A.15) family	M				-	-	-	-
IAI47_RS07715	1634947	1636863	1917	+	638	-	Chromosome	Methyl-accepting chemotaxis sensor/transducer protein	methyl-accepting chemotaxis protein	T				29	20	23	72
IAI47_RS07720	1636954	1637157	203	+	67	-	Chromosome	hypothetical protein	-	-				4	2	0	6
IAI47_RS07725	1637830	1639368	1539	+	512	-	Chromosome	Methyl-accepting chemotaxis sensor/transducer protein	histidine kinase HAMP region domain protein	NT				28	20	18	66
IAI47_RS07730	1639521	1640024	504	-	167	-	Chromosome	Conserved domain protein	AAA domain	S				24	0	2	26
IAI47_RS07735	1640160	1640789	630	-	209	sat	Chromosome	Xenobiotic acyltransferase XAT family	Bacterial transferase hexapeptide (six repeats)	S				23	3	0	26
IAI47_RS07740	1641465	1642178	714	+	237	-	Chromosome	Sensory rhodopsin	Bacteriorhodopsin-like protein	S				11	13	1	25
IAI47_RS07745	1642175	1642984	810	+	269	-	Chromosome	hypothetical protein	Catalyzes the cleavage of beta-carotene at its central double bond (15,15') to yield two molecules of all-trans-retinal	C				11	13	1	25
IAI47_RS07750	1643136	1643849	714	+	237	phnF	Chromosome	Transcriptional regulator PhnF	Transcriptional regulator	K				30	20	20	70
IAI47_RS07755	1643849	1644295	447	+	148	phnG	Chromosome	Alpha-D-ribose 1-methylphosphonate 5-triphosphate synthase subunit PhnG (EC 2.7.8.37)	Phosphonate C-P lyase system protein PhnG	P				30	20	19	69
IAI47_RS07760	1644295	1644870	576	+	191	phnH	Chromosome	Alpha-D-ribose 1-methylphosphonate 5-triphosphate synthase subunit PhnH (EC 2.7.8.37)	phosphonate C-P lyase system protein PhnH	P				30	20	24	74
IAI47_RS07765	1644870	1645946	1077	+	358	phnI	Chromosome	Alpha-D-ribose 1-methylphosphonate 5-triphosphate synthase subunit PhnI (EC 2.7.8.37)	phosphonate metabolism	P				30	19	18	67
IAI47_RS07770	1645939	1646787	849	+	282	phnJ	Chromosome	Alpha-D-ribose 1-methylphosphonate 5-phosphate C-P lyase (EC 4.7.1.1)	Catalyzes the breakage of the C-P bond in alpha-D-ribose 1-methylphosphonate 5-phosphate (PRPn) forming alpha-D-ribose	P				30	20	18	68
IAI47_RS07775	1646777	1647538	762	+	253	phnK	Chromosome	Phosphonates utilization ATP-binding protein PhnK	phosphonate C-P lyase system protein PhnK	P				-	-	-	-
IAI47_RS07780	1647539	1648252	714	+	237	phnL	Chromosome	Alpha-D-ribose 1-methylphosphonate 5-triphosphate synthase subunit PhnL (EC 2.7.8.37)	phosphonate C-P lyase system protein PhnL	P				-	-	-	-
IAI47_RS07785	1648249	1649385	1137	+	378	phnM	Chromosome	Alpha-D-ribose 1-methylphosphonate 5-triphosphate diphosphatase (EC 3.6.1.63)	phosphonate metabolism protein PhnM	P				30	19	19	68
IAI47_RS07790	1649385	1649921	537	+	178	phnN	Chromosome	Ribose 1,5-bisphosphate phosphokinase PhnN (EC 2.7.4.23)	Catalyzes the phosphorylation of ribose 1,5-bisphosphate to 5-phospho-D-ribosyl alpha-1-diphosphate (PRPP)	F				30	20	25	75
IAI47_RS07795	1649986	1650756	771	+	256	phnP	Chromosome	Metal-dependent hydrolases of the beta-lactamase superfamily I; PhnP protein	Metallo-beta-lactamase superfamily	S				30	20	14	64
IAI47_RS07800	1650836	1651666	831	+	276	phnC	Chromosome	Phosphonate ABC transporter ATP-binding protein PhnC (TC 3.A.1.9.1)	Part of the ABC transporter complex PhnCDE involved in phosphonates import. Responsible for energy coupling to the transport system	P				30	20	19	69
IAI47_RS07805	1651693	1652619	927	+	308	phnD	Chromosome	Phosphonate ABC transporter substrate-binding protein PhnD (TC 3.A.1.9.1)	phosphonate ABC transporter, periplasmic phosphonate binding protein	P				30	20	19	69
IAI47_RS07810	1652715	1653575	861	+	286	phnE_2	Chromosome	Phosphonate ABC transporter permease protein PhnE2 (TC 3.A.1.9.1)	phosphonate ABC transporter, inner membrane subunit	P				30	20	19	69
IAI47_RS07815	1653572	1654456	885	+	294	phnE	Chromosome	Phosphonate ABC transporter permease protein PhnE1 (TC 3.A.1.9.1)	phosphonate ABC transporter, inner membrane subunit	P				30	20	19	69
IAI47_RS07820	1654410	1657028	2619	-	872	virA	Chromosome	Two-component system sensor protein Z5692	Histidine kinase	T				30	20	19	69
IAI47_RS07825	1657077	1658690	1614	+	537	rbsA2	Chromosome	ABC transport system, ATP-binding protein Z5691	Part of the ABC transporter complex RbsABC involved in ribose import. Responsible for energy coupling to the transport system	P				30	20	25	75
IAI47_RS07830	1658701	1659681	981	+	326	-	Chromosome	ABC transport system, permease protein Z5690	Belongs to the binding-protein-dependent transport system permease family	U				30	20	25	75
IAI47_RS07835	1659772	1660710	939	+	312	-	Chromosome	ABC transport system, periplasmic substrate-binding protein Z5689	periplasmic	G				30	20	21	71
IAI47_RS07840	1660754	1661437	684	+	227	-	Chromosome	Uncharacterized protein Z5688, in cluster with transporter and aldolase	Pfam:DUF1498	S				30	20	17	67
IAI47_RS07845	1661549	1662421	873	-	290	-	Chromosome	Transcriptional regulator, AraC family	AraC-type transcriptional regulator N-terminus	K				30	19	25	74
IAI47_RS07850	1662587	1663318	732	+	243	acr1	Chromosome	Oxidoreductase	Belongs to the short-chain dehydrogenases reductases (SDR) family	S				30	6	23	59
IAI47_RS07855	1663355	1664098	744	-	247	virG	Chromosome	Response regulator protein Z5684	Response regulators consisting of a CheY-like receiver domain and a winged-helix DNA-binding domain	K				30	20	25	75
IAI47_RS07860	1664521	1665819	1299	+	432	purP	Chromosome	Xanthine/uracil/thiamine/ascorbate permease family protein	Xanthine uracil vitamin C permease	S				30	20	25	75
IAI47_RS07865	1667281	1668735	1455	-	484	amn	Chromosome	AMP nucleosidase (EC 3.2.2.4)	Catalyzes the hydrolysis of the N-glycosidic bond of AMP to form adenine and ribose 5-phosphate. Involved in regulation of AMP concentrations	F				30	20	23	73
IAI47_RS07870	1669201	1670610	1410	+	469	yeeO	Chromosome	Uncharacterized transporter YeeO	MATE efflux family protein	V				30	20	25	75
IAI47_RS07875	1670804	1671916	1113	+	370	-	Chromosome	hypothetical protein	Lactonase, 7-bladed beta-propeller	G				30	20	25	75
IAI47_RS07880	1672057	1672212	156	+	51	-	Chromosome	hypothetical protein	-	-				30	0	17	47
IAI47_RS07885	1672614	1672689	76	-		-	Chromosome	tRNA-Asn	-	-				-	-	-	-
IAI47_RS07890	1672793	1673566	774	-	257	mtfA	Chromosome	Protein MtfA	Belongs to the MtfA family	S				30	20	25	75
IAI47_RS07895	1673738	1674415	678	-	225	-	Chromosome	Phage protein	-	-				29	20	25	74
IAI47_RS07900	1675027	1675731	705	+	234	yedJ	Chromosome	Uncharacterized protein YedJ	Metal dependent phosphohydrolase	S				30	20	25	75
IAI47_RS07905	1675803	1676084	282	+	93	-	Chromosome	FIG00895507: hypothetical protein	-	-				30	20	25	75
IAI47_RS07910	1676128	1677504	1377	-	458	dcm	Chromosome	DNA-cytosine methyltransferase (EC 2.1.1.37)	Belongs to the class I-like SAM-binding methyltransferase superfamily. C5-methyltransferase family	H				30	20	24	74
IAI47_RS07915	1677695	1678174	480	+	159	vsr	Chromosome	Very-short-patch mismatch repair endonuclease (G-T specific)	May nick specific sequences that contain T G mispairs resulting from m5C-deamination	L				30	20	25	75
IAI47_RS07920	1678226	1678501	276	+	91	-	Chromosome	FIG00634119: hypothetical protein	-	-				30	20	25	75
IAI47_RS07925	1678513	1679424	912	+	303	yedI	Chromosome	Inner membrane protein YedI	Protein of unknown function (DUF808)	S				30	20	25	75
IAI47_RS07930	1679778	1679954	177	+	58	yodC	Chromosome	Uncharacterized protein YodC	Uncharacterized small protein (DUF2158)	S				30	20	23	73
IAI47_RS07935	1680040	1681260	1221	-	406	wcaA	Chromosome	Glucosyl-3-phosphoglycerate synthase (EC 2.4.1.266)	COG0463 Glycosyltransferases involved in cell wall biogenesis	M				30	20	23	73
IAI47_RS07940	1681294	1682082	789	-	262	yedP	Chromosome	Putative mannosyl-3-phosphoglycerate phosphatase (EC 3.1.3.70)	Mannosyl-3-phosphoglycerate phosphatase	S				30	20	23	73
IAI47_RS07945	1682452	1682670	219	-	72	yodD	Chromosome	hypothetical protein	Protein of unknown function (DUF2525)	S				30	0	19	49
IAI47_RS07950	1682987	1683145	159	+	52	-	Chromosome	UPF0057 membrane protein YqaE	Proteolipid membrane potential modulator	S				30	20	23	73
IAI47_RS07955	1683208	1683402	195	+	64	dsrB	Chromosome	DsrB protein	Belongs to the DsrB family	S				30	20	25	75
IAI47_RS07960	1683510	1685216	1707	-	568	trg	Chromosome	Methyl-accepting chemotaxis protein III (ribose and galactose chemoreceptor protein)	chemotaxis protein	NT				30	20	25	75
IAI47_RS07965	1685358	1685993	636	-	211	rcsA	Chromosome	Colanic acid capsular biosynthesis activation accesory protein RcsA, co-regulator with RcsB	Component of the Rcs signaling system, which controls transcription of numerous genes. Binds to DNA to regulate expression of genes	K				30	20	23	73
IAI47_RS07970	1686618	1687403	786	-	261	fliR	Chromosome	Flagellar biosynthesis protein FliR	Role in flagellar biosynthesis	N				30	20	25	75
IAI47_RS07975	1687403	1687672	270	-	89	fliQ	Chromosome	Flagellar biosynthesis protein FliQ	Role in flagellar biosynthesis	N				30	20	25	75
IAI47_RS07980	1687699	1688433	735	-	244	fliP	Chromosome	Flagellar biosynthesis protein FliP	Plays a role in the flagellum-specific transport system	N				30	20	25	75
IAI47_RS07985	1688430	1688828	399	-	132	fliO	Chromosome	Flagellar biosynthesis protein FliO	flagellar	N				30	20	24	74
IAI47_RS07990	1688839	1689246	408	-	135	fliN	Chromosome	Flagellar motor switch protein FliN	FliN is one of three proteins (FliG, FliN, FliM) that form the rotor-mounted switch complex (C ring), located at the base of the basal body. This complex interacts with the CheY and CheZ chemotaxis proteins, in addition to contacting components of the motor that determine the direction of flagellar rotation	N				30	20	25	75
IAI47_RS07995	1689239	1690246	1008	-	335	fliM	Chromosome	Flagellar motor switch protein FliM	FliM is one of three proteins (FliG, FliN, FliM) that forms the rotor-mounted switch complex (C ring), located at the base of the basal body. This complex interacts with the CheY and CheZ chemotaxis proteins, in addition to contacting components of the motor that determine the direction of flagellar rotation	N				30	20	25	75
IAI47_RS08000	1690251	1690736	486	-	161	fliL	Chromosome	Flagellar basal body-associated protein FliL	Controls the rotational direction of flagella during chemotaxis	N				30	20	25	75
IAI47_RS08005	1690865	1692130	1266	-	421	fliK	Chromosome	Flagellar hook-length control protein FliK	Flagellar hook-length control protein	N				30	20	24	74
IAI47_RS08010	1692127	1692570	444	-	147	fliJ	Chromosome	Flagellar protein FliJ	Flagellar protein that affects chemotactic events	N				30	20	25	75
IAI47_RS08015	1692590	1693960	1371	-	456	fliI	Chromosome	Flagellum-specific ATP synthase FliI	Involved in type III protein export during flagellum assembly	NU				30	20	25	75
IAI47_RS08020	1693960	1694658	699	-	232	fliH	Chromosome	Flagellar assembly protein FliH	Flagellar assembly protein	N				30	20	25	75
IAI47_RS08025	1694651	1695643	993	-	330	fliG	Chromosome	Flagellar motor switch protein FliG	FliG is one of three proteins (FliG, FliN, FliM) that forms the rotor-mounted switch complex (C ring), located at the base of the basal body. This complex interacts with the CheY and CheZ chemotaxis proteins, in addition to contacting components of the motor that determine the direction of flagellar rotation	N				30	20	25	75
IAI47_RS08030	1695640	1697367	1728	-	575	fliF	Chromosome	Flagellar M-ring protein FliF	The M ring may be actively involved in energy transduction	N				30	20	25	75
IAI47_RS08035	1697599	1697910	312	+	103	fliE	Chromosome	Flagellar hook-basal body complex protein FliE	Flagellar hook-basal body complex protein FliE	N				30	20	25	75
IAI47_RS08040	1698053	1698289	237	+	78	-	Chromosome	hypothetical protein	Replication protein P	S				1	0	0	1
IAI47_RS08045	1698732	1699217	486	-	161	-	Chromosome	hypothetical protein	-	-			SIGI-HMM	1	0	0	1
IAI47_RS08050	1699210	1699827	618	-	205	-	Chromosome	hypothetical protein	-	-			SIGI-HMM	1	0	0	1
IAI47_RS08055	1701566	1702030	464	+		-	Chromosome	lysis protein	Bacteriophage Rz lysis protein	S				-	-	-	-
IAI47_RS08060	1702829	1703929	1101	+		-	Chromosome	IS3 family transposase	-	-			SIGI-HMM	-	-	-	-
IAI47_RS08065	1704095	1705123	1029	-	342	-	Chromosome	Acyltransferase 3	Acyltransferase	I			SIGI-HMM	30	20	24	74
IAI47_RS08070	1707507	1708394	888	+	295	-	Chromosome	FIG00457095: hypothetical protein	Glycosyltransferase family 17	H				23	0	5	28
IAI47_RS08075	1708433	1708633	201	-	66	-	Chromosome	hypothetical protein	-	-				30	20	19	69
IAI47_RS08080	1708951	1709199	249	+	82	-	Chromosome	hypothetical protein	-	-				30	0	19	49
IAI47_RS08085	1709263	1709895	633	-	210	prpA	Chromosome	putative phage repressor	Helix-turn-helix domain	K				30	0	16	46
IAI47_RS08090	1710110	1710415	306	+	101	-	Chromosome	hypothetical protein	-	-				30	2	16	48
IAI47_RS08095	1710402	1710743	342	+	113	-	Chromosome	hypothetical protein	-	-				28	2	16	46
IAI47_RS08100	1710895	1711161	267	+	88	-	Chromosome	hypothetical protein	-	-				30	20	20	70
IAI47_RS08105	1711200	1711439	240	-	79	msgA	Chromosome	Phage virulence protein msgA (ACLAME 1361)	Virulence protein MsgA	S				30	20	25	75
IAI47_RS08110	1711615	1711914	300	+	99	iraP	Chromosome	hypothetical protein	Sigma-S stabilisation anti-adaptor protein	S				30	20	24	74
IAI47_RS08115	1712110	1712589	480	-	159	-	Chromosome	FIG00633945: hypothetical protein	-	-				30	19	25	74
IAI47_RS08120	1712687	1713160	474	+	157	yedD	Chromosome	Uncharacterized lipoprotein YedD	YedD-like protein	S				30	20	25	75
IAI47_RS08125	1713265	1714746	1482	-	493	amyA	Chromosome	Cytoplasmic alpha-amylase (EC 3.2.1.1)	Converts 1,4-alpha-D-glucans to maltodextrin	G				29	17	9	55
IAI47_RS08130	1714848	1715213	366	-	121	fliT	Chromosome	Flagellar biosynthesis protein FliT	Binds flagellar cap subunits (FliD) and seems to prevents their oligomerization prior to its translocation through the flagellum-specific type III export pathway	N				30	20	24	74
IAI47_RS08135	1715213	1715620	408	-	135	fliS	Chromosome	Flagellar biosynthesis protein FliS	flagellar protein FliS	N				30	20	23	73
IAI47_RS08140	1715632	1717047	1416	-	471	fliD	Chromosome	Flagellar cap protein FliD	Required for morphogenesis and for the elongation of the flagellar filament by facilitating polymerization of the flagellin monomers at the tip of growing filament. Forms a capping structure, which prevents flagellin subunits (transported through the central channel of the flagellum) from leaking out without polymerization at the distal end	N				30	20	23	73
IAI47_RS08145	1717385	1719106	1722	+	573	fliC	Chromosome	Flagellin FliC	Flagellin is the subunit protein which polymerizes to form the filaments of bacterial flagella	N				30	0	21	51
IAI47_RS08150	1719377	1720150	774	+	257	-	Chromosome	Beta-1,4-galactosyltransferase	Glycosyltransferase family 25 (LPS biosynthesis protein)	M				10	0	3	13
IAI47_RS08155	1720378	1721346	969	+	322	-	Chromosome	FIG00634879: hypothetical protein	HNH endonuclease	V				30	20	23	73
IAI47_RS08160	1721491	1722213	723	+	240	fliA	Chromosome	RNA polymerase sigma factor for flagellar operon	Sigma factors are initiation factors that promote the attachment of RNA polymerase to specific initiation sites and are then released. This sigma factor controls the expression of flagella-related genes	K				30	20	25	75
IAI47_RS08165	1722264	1722767	504	+	167	fliZ	Chromosome	Regulator of sigma S factor FliZ	integrase domain protein SAM domain protein	N				30	20	25	75
IAI47_RS08170	1722985	1723971	987	+	328	dcyD	Chromosome	D-cysteine desulfhydrase (EC 4.4.1.15)	Catalyzes the alpha,beta-elimination reaction of D- cysteine and of several D-cysteine derivatives. It could be a defense mechanism against D-cysteine	E				30	20	24	74
IAI47_RS08175	1724112	1724885	774	+	257	fliY	Chromosome	L-cystine ABC transporter (wide substrate range), substrate-binding protein FliY	Belongs to the bacterial solute-binding protein 3 family	ET				30	20	25	75
IAI47_RS08180	1724885	1725553	669	+	222	yecS	Chromosome	L-cystine ABC transporter (wide substrate range), permease protein YecS	amino acid ABC transporter	P				30	20	25	75
IAI47_RS08185	1725550	1726302	753	+	250	yecC	Chromosome	L-cystine ABC transporter (wide substrate range), ATP-binding protein YecC	ABC transporter	E				-	-	-	-
IAI47_RS08190	1726764	1727840	1077	+	358	ycfT	Chromosome	hypothetical protein	Acyltransferase family	S				30	20	25	75
IAI47_RS08195	1729612	1733559	3948	-	1315	putA	Chromosome	Transcriptional repressor of PutA and PutP / Proline dehydrogenase (EC 1.5.5.2) / Delta-1-pyrroline-5-carboxylate dehydrogenase (EC 1.2.1.88)	Oxidizes proline to glutamate for use as a carbon and nitrogen source	C				29	20	25	74
IAI47_RS08200	1733676	1733993	318	+	105	-	Chromosome	hypothetical protein	-	-				4	0	0	4
IAI47_RS08205	1734009	1735493	1485	+	494	putP	Chromosome	Proline/sodium symporter PutP (TC 2.A.21.2.1) @ Propionate/sodium symporter	Belongs to the sodium solute symporter (SSF) (TC 2.A.21) family	E				30	20	25	75
IAI47_RS08210	1735684	1736508	825	+	274	efeU	Chromosome	Ferrous iron transport permease EfeU	Iron Permease	P				30	20	22	72
IAI47_RS08215	1736564	1737679	1116	+	371	efeO	Chromosome	Ferrous iron transport periplasmic protein EfeO, contains peptidase-M75 domain and (frequently) cupredoxin-like domain	With EfeUB forms an iron transport system which is silent in E. coli K-12 due to a mutation in EfeU	P				30	20	25	75
IAI47_RS08220	1737682	1738959	1278	+	425	ycdB	Chromosome	Ferrous iron transport peroxidase EfeB	Peroxidase	P				30	20	25	75
IAI47_RS08225	1739532	1740320	789	+	262	phoH	Chromosome	Phosphate starvation-inducible protein PhoH, predicted ATPase	PhoH family	T				30	20	25	75
IAI47_RS08230	1740566	1742479	1914	+	637	bglF	Chromosome	PTS system, beta-glucoside-specific IIB component / PTS system, beta-glucoside-specific IIC component / PTS system, beta-glucoside-specific IIA component	PTS system, beta-glucoside-specific	G				27	11	11	49
IAI47_RS08235	1742573	1743577	1005	+	334	-	Chromosome	AscBF operon repressor	helix_turn _helix lactose operon repressor	K				30	20	25	75
IAI47_RS08240	1744041	1744128	88	-		-	Chromosome	tRNA-Ser	-	-				-	-	-	-
IAI47_RS08245	1744305	1744838	534	-	177	msrA	Chromosome	Peptide-methionine (S)-S-oxide reductase MsrA (EC 1.8.4.11)	Has an important function as a repair enzyme for proteins that have been inactivated by oxidation. Catalyzes the reversible oxidation-reduction of methionine sulfoxide in proteins to methionine	O				30	20	25	75
IAI47_RS08250	1744898	1745464	567	-	188	-	Chromosome	Flavoredoxin	Flavin reductase	S				30	0	12	42
IAI47_RS08255	1745772	1746830	1059	-	352	basS	Chromosome	Sensor protein BasS/PmrB (activates BasR/PmrA)	signal transduction	T				30	20	24	74
IAI47_RS08260	1746827	1747507	681	-	226	basR	Chromosome	Two-component transcriptional regulatory protein BasR/PmrA (activated by BasS/PmrB)	Transcriptional regulator	K				30	20	25	75
IAI47_RS08265	1747507	1749135	1629	-	542	eptA	Chromosome	Lipid A phosphoethanolamine transferase EptA/PmrC (EC 2.7.8.43)	Domain of unknown function (DUF1705)	S				30	20	25	75
IAI47_RS08270	1749589	1750377	789	+	262	otsB	Chromosome	Trehalose-6-phosphate phosphatase (EC 3.1.3.12)	Removes the phosphate from trehalose 6-phosphate to produce free trehalose	G				29	20	22	71
IAI47_RS08275	1750374	1751810	1437	+	478	otsA	Chromosome	Alpha,alpha-trehalose-phosphate synthase [UDP-forming] (EC 2.4.1.15)	Probably involved in the osmoprotection via the biosynthesis of trehalose. Catalyzes the transfer of glucose from UDP-glucose (UDP-Glc) to D-glucose 6-phosphate (Glc-6-P) to form trehalose-6-phosphate. Acts with retention of the anomeric configuration of the UDP-sugar donor	G				30	20	25	75
IAI47_RS08280	1752853	1753206	354	+	117	flhD	Chromosome	Flagellar transcriptional activator FlhD	Functions in complex with FlhC as a master transcriptional regulator that regulates transcription of several flagellar and non-flagellar operons by binding to their promoter region. Activates expression of class 2 flagellar genes, including fliA, which is a flagellum-specific sigma factor that turns on the class 3 genes. Also regulates genes whose products function in a variety of physiological p…	K				30	20	25	75
IAI47_RS08285	1753203	1753781	579	+	192	flhC	Chromosome	Flagellar transcriptional activator FlhC	Functions in complex with FlhD as a master transcriptional regulator that regulates transcription of several flagellar and non-flagellar operons by binding to their promoter region. Activates expression of class 2 flagellar genes, including fliA, which is a flagellum-specific sigma factor that turns on the class 3 genes. Also regulates genes whose products function in a variety of physiological p…	K				30	20	25	75
IAI47_RS08290	1753914	1754801	888	+	295	motA	Chromosome	Flagellar motor rotation protein MotA	With MotB forms the ion channels that couple flagellar rotation to proton sodium motive force across the membrane and forms the stator elements of the rotary flagellar machine	N				30	20	25	75
IAI47_RS08295	1754798	1755739	942	+	313	motB	Chromosome	Flagellar motor rotation protein MotB	Flagellar motor protein	N				30	19	25	74
IAI47_RS08300	1755745	1757733	1989	+	662	cheA	Chromosome	Signal transduction histidine kinase CheA	chemotaxis protein	NT				30	20	25	75
IAI47_RS08305	1757757	1758254	498	+	165	cheW	Chromosome	Positive regulator of CheA protein activity (CheW)	Chemotaxis protein CheW	NT				30	20	25	75
IAI47_RS08310	1758415	1760088	1674	+	557	tsr	Chromosome	Methyl-accepting chemotaxis protein I (serine chemoreceptor protein)	chemotaxis	NT				30	20	25	75
IAI47_RS08315	1760282	1761844	1563	+	520	tsr	Chromosome	Methyl-accepting chemotaxis sensor/transducer protein	chemotaxis protein	NT				30	20	25	75
IAI47_RS08320	1761950	1763626	1677	+	558	tsr	Chromosome	Methyl-accepting chemotaxis protein I (serine chemoreceptor protein)	chemotaxis protein	NT				30	20	25	75
IAI47_RS08325	1763707	1764579	873	+	290	cheR	Chromosome	Chemotaxis protein methyltransferase CheR (EC 2.1.1.80)	Methylation of the membrane-bound methyl-accepting chemotaxis proteins (MCP) to form gamma-glutamyl methyl ester residues in MCP	H				30	20	25	75
IAI47_RS08330	1764579	1765628	1050	+	349	cheB	Chromosome	Chemotaxis response regulator protein-glutamate methylesterase CheB (EC 3.1.1.61)	catalyzes the demethylation of specific methylglutamate residues introduced into the chemoreceptors (methyl-accepting chemotaxis proteins) by CheR	NT				30	20	25	75
IAI47_RS08335	1765668	1766057	390	+	129	cheY	Chromosome	Chemotaxis regulator - transmits chemoreceptor signals to flagellar motor components CheY	Chemotaxis regulator that, when phosphorylated, interacts with the flagellar motor causing the flagella to spin clockwise which causes the cell to tumble	KT				30	20	25	75
IAI47_RS08340	1766067	1766708	642	+	213	cheZ	Chromosome	Chemotaxis response - phosphatase CheZ	Plays an important role in bacterial chemotaxis signal transduction pathway by accelerating the dephosphorylation of phosphorylated CheY (CheY-P)	NT				30	20	25	75
IAI47_RS08345	1766897	1768045	1149	+	382	flhB	Chromosome	Flagellar biosynthesis protein FlhB	Required for formation of the rod structure in the basal body of the flagellar apparatus. Together with FliI and FliH, may constitute the export apparatus of flagellin	N				30	20	25	75
IAI47_RS08350	1768038	1770131	2094	+	697	flhA	Chromosome	Flagellar biosynthesis protein FlhA	Required for formation of the rod structure of the flagellar apparatus. Together with FliI and FliH, may constitute the export apparatus of flagellin	N				30	20	25	75
IAI47_RS08355	1770131	1770523	393	+	130	flhE	Chromosome	Flagellar protein FlhE	flagellar FlhE family protein	N				29	20	25	74
IAI47_RS08360	1770664	1771662	999	-	332	-	Chromosome	Oxidoreductase, aldo/keto reductase family	aldo keto reductase	C				30	20	25	75
IAI47_RS08365	1771833	1772774	942	-	313	ilvR	Chromosome	Aromatic hydrocarbon utilization transcriptional regulator CatR (LysR family)	Bacterial regulatory helix-turn-helix protein, lysR family	K				30	20	25	75
IAI47_RS08370	1772865	1774649	1785	-	594	argS	Chromosome	Arginyl-tRNA synthetase (EC 6.1.1.19)	Arginyl-tRNA synthetase	J				30	20	25	75
IAI47_RS08375	1775241	1775804	564	+	187	yecM	Chromosome	Protein YecM	YecM protein	S				30	20	25	75
IAI47_RS08380	1775801	1776946	1146	-	381	patB	Chromosome	Cystathionine beta-lyase, type II (EC 4.4.1.8)	aminotransferase class I and II	E				30	20	25	75
IAI47_RS08385	1777032	1777784	753	+	250	cutC	Chromosome	Cytoplasmic copper homeostasis protein CutC	Participates in the control of copper homeostasis	P				30	20	25	75
IAI47_RS08390	1778075	1778920	846	+	281	-	Chromosome	FIG00896022: hypothetical protein	COG3209 Rhs family protein	M				30	20	25	75
IAI47_RS08395	1778951	1780048	1098	-	365	gldA	Chromosome	Glycerol dehydrogenase (EC 1.1.1.6)	Glycerol dehydrogenase	C				30	20	23	73
IAI47_RS08400	1780377	1780811	435	+	144	-	Chromosome	Transporter, LysE family	LysE type translocator	E				-	-	-	-
IAI47_RS08405	1780815	1781783	969	-	322	cmoB	Chromosome	tRNA ho5U(34) carboxymethyltransferase	Catalyzes carboxymethyl transfer from carboxy-S- adenosyl-L-methionine (Cx-SAM) to 5-hydroxyuridine (ho5U) to form 5-carboxymethoxyuridine (cmo5U) at position 34 in tRNAs	J				30	20	25	75
IAI47_RS08410	1781780	1782508	729	-	242	cmoA	Chromosome	Carboxy-S-adenosyl-L-methionine synthase	Catalyzes the conversion of S-adenosyl-L-methionine (SAM) to carboxy-S-adenosyl-L-methionine (Cx-SAM)	H				30	20	25	75
IAI47_RS08415	1782590	1782985	396	-	131	yecN	Chromosome	Inner membrane protein YecN	Inner membrane protein yecN	S				30	20	1	51
IAI47_RS08420	1783055	1783876	822	-	273	yecE	Chromosome	UPF0759 protein YecE	Protein of unknown function DUF72	S				30	20	24	74
IAI47_RS08425	1784088	1785866	1779	+	592	aspS	Chromosome	Aspartyl-tRNA synthetase (EC 6.1.1.12)	Catalyzes the attachment of L-aspartate to tRNA(Asp) in a two-step reaction L-aspartate is first activated by ATP to form Asp-AMP and then transferred to the acceptor end of tRNA(Asp)	J				30	20	25	75
IAI47_RS08430	1785866	1786297	432	+	143	nudB	Chromosome	Dihydroneopterin triphosphate pyrophosphohydrolase type 2	Catalyzes the formation of dihydroneopterin phosphate from dihydroneopterin triphosphate	F				30	20	25	75
IAI47_RS08435	1786583	1787326	744	+	247	yebC	Chromosome	Probable transcriptional regulatory protein YebC	Transcriptional Regulatory Protein	K				30	20	25	75
IAI47_RS08440	1787361	1787888	528	+	175	ruvC	Chromosome	Crossover junction endodeoxyribonuclease RuvC (EC 3.1.22.4)	Nuclease that resolves Holliday junction intermediates in genetic recombination. Cleaves the cruciform structure in supercoiled DNA by nicking to strands with the same polarity at sites symmetrically opposed at the junction in the homologous arms and leaves a 5'-terminal phosphate and a 3'-terminal hydroxyl group	L				30	20	25	75
IAI47_RS08445	1787985	1788599	615	+	204	ruvA	Chromosome	Holliday junction ATP-dependent DNA helicase RuvA (EC 3.6.4.12)	The RuvA-RuvB complex in the presence of ATP renatures cruciform structure in supercoiled DNA with palindromic sequence, indicating that it may promote strand exchange reactions in homologous recombination. RuvAB is a helicase that mediates the Holliday junction migration by localized denaturation and reannealing. RuvA stimulates, in the presence of DNA, the weak ATPase activity of RuvB	L				29	20	25	74
IAI47_RS08450	1788608	1789612	1005	+	334	ruvB	Chromosome	Holliday junction ATP-dependent DNA helicase RuvB (EC 3.6.4.12)	The RuvA-RuvB complex in the presence of ATP renatures cruciform structure in supercoiled DNA with palindromic sequence, indicating that it may promote strand exchange reactions in homologous recombination. RuvAB is a helicase that mediates the Holliday junction migration by localized denaturation and reannealing	L				30	19	25	74
IAI47_RS08455	1789613	1790398	786	-	261	znuB	Chromosome	Zinc ABC transporter, permease protein ZnuB	Involved in transport of zinc(II) with ZnuA and C	P				30	20	25	75
IAI47_RS08460	1790395	1791150	756	-	251	znuC	Chromosome	Zinc ABC transporter, ATP-binding protein ZnuC	Part of the ABC transporter complex ZnuABC involved in zinc import. Responsible for energy coupling to the transport system	P				-	-	-	-
IAI47_RS08465	1791228	1792175	948	+	315	znuA	Chromosome	Zinc ABC transporter, substrate-binding protein ZnuA	Involved in transport of zinc(II) with ZnuA and C	P				30	20	25	75
IAI47_RS08470	1792189	1793520	1332	+	443	yebA	Chromosome	Murein DD-endopeptidase MepM	peptidase	M				30	20	24	74
IAI47_RS08475	1793646	1794620	975	+	324	lpxM	Chromosome	Lipid A biosynthesis myristoyltransferase (EC 2.3.1.243)	Catalyzes the transfer of myristate from myristoyl-acyl carrier protein (ACP) to Kdo(2)-(lauroyl)-lipid IV(A) to form Kdo(2)-lipid A	M				30	20	25	75
IAI47_RS08480	1794746	1795978	1233	-	410	cmr	Chromosome	Multidrug efflux pump MdfA/Cmr (of MFS type), broad spectrum	Major facilitator superfamily	EGP				30	20	25	75
IAI47_RS08485	1796063	1797505	1443	-	480	pykA	Chromosome	Pyruvate kinase (EC 2.7.1.40)	Pyruvate kinase	G				30	20	25	75
IAI47_RS08490	1797613	1798491	879	-	292	hexR	Chromosome	Phosphogluconate repressor HexR, RpiR family	Transcriptional regulator	K				30	17	23	70
IAI47_RS08495	1798855	1800330	1476	+	491	zwf	Chromosome	Glucose-6-phosphate 1-dehydrogenase (EC 1.1.1.49)	Catalyzes the oxidation of glucose 6-phosphate to 6- phosphogluconolactone	G				30	20	25	75
IAI47_RS08500	1800545	1801183	639	+	212	eda	Chromosome	4-hydroxy-2-oxoglutarate aldolase (EC 4.1.3.16) @ 2-dehydro-3-deoxyphosphogluconate aldolase (EC 4.1.2.14)	Catalyzes the formation of pyruvate and glyoxylate from 4-hydroxy-2-oxoglutarate	G				30	20	25	75
IAI47_RS08505	1801218	1802396	1179	-	392	purT	Chromosome	Formate-dependent phosphoribosylglycinamide formyltransferase	Involved in the de novo purine biosynthesis. Catalyzes the transfer of formate to 5-phospho-ribosyl-glycinamide (GAR), producing 5-phospho-ribosyl-N-formylglycinamide (FGAR). Formate is provided by PurU via hydrolysis of 10-formyl-tetrahydrofolate	F				30	20	25	75
IAI47_RS08510	1802561	1803217	657	+	218	yebE	Chromosome	FIG004088: inner membrane protein YebE	Inner membrane protein YebE	S				30	20	25	75
IAI47_RS08515	1803343	1805406	2064	+	687	ptrB	Chromosome	Protease II (EC 3.4.21.83)	oligopeptidase that cleaves peptide bonds following arginine and lysine residues	E				30	19	25	74
IAI47_RS08520	1805400	1806071	672	-	223	exoX	Chromosome	Exodeoxyribonuclease X	exonuclease RNase T and DNA polymerase III	L	IslandPath-DIMOB			30	20	25	75
IAI47_RS08525	1806068	1806301	234	-	77	holE	Chromosome	DNA polymerase III theta subunit (EC 2.7.7.7)	DNA polymerase	L	IslandPath-DIMOB			30	20	25	75
IAI47_RS08530	1806453	1806830	378	+	125	yobA	Chromosome	Copper resistance protein CopC	resistance protein CopC	S	IslandPath-DIMOB			30	20	24	74
IAI47_RS08535	1806835	1807710	876	+	291	yebZ	Chromosome	Copper resistance protein CopD	copper resistance D domain protein	P	IslandPath-DIMOB			29	19	22	70
IAI47_RS08540	1807739	1808086	348	+	115	yebY	Chromosome	FIG00923183: possible exported protein YebY	Protein of unknown function (DUF2511)	S	IslandPath-DIMOB			30	20	25	75
IAI47_RS08545	1808956	1809489	534	+	177	-	Chromosome	hypothetical protein	-	-	IslandPath-DIMOB			16	1	10	27
IAI47_RS08550	1809507	1809947	441	+	146	-	Chromosome	hypothetical protein	-	-	IslandPath-DIMOB			20	2	12	34
IAI47_RS08555	1810002	1810394	393	-	130	-	Chromosome	Phage tail fiber assembly protein	Caudovirales tail fibre assembly protein, lambda gpK	S	IslandPath-DIMOB			8	1	0	9
IAI47_RS08560	1810394	1811626	1233	-	410	H	Chromosome	Phage tail fiber protein GpH	Tail fiber protein	S	IslandPath-DIMOB			4	0	0	4
IAI47_RS08565	1811623	1812231	609	-	202	I	Chromosome	Phage tail formation protein GpI	Tail protein	S	IslandPath-DIMOB			14	20	10	44
IAI47_RS08570	1812224	1812736	513	-	170	-	Chromosome	Phage baseplate assembly protein GpJ	Baseplate assembly protein	S	IslandPath-DIMOB			-	-	-	-
IAI47_RS08575	1813442	1813558	117	+	38	-	Chromosome	hypothetical protein	Portal protein	N	IslandPath-DIMOB			-	-	-	-
IAI47_RS08580	1813589	1813888	300	-	99	-	Chromosome	COG2183: Transcriptional accessory protein	Protein of unknown function (DUF1493)	S	IslandPath-DIMOB			24	12	19	55
IAI47_RS08585	1813882	1814340	459	-		-	Chromosome	hypothetical protein	-	-	IslandPath-DIMOB			-	-	-	-
IAI47_RS08590	1814746	1814922	177	-	58	-	Chromosome	hypothetical protein	-	-	IslandPath-DIMOB			10	0	2	12
IAI47_RS08595	1815032	1817260	2229	-	742	-	Chromosome	Phage replication protein GpA, endonuclease	Replication gene A	L	IslandPath-DIMOB			8	19	5	32
IAI47_RS08600	1817260	1817433	174	-	57	-	Chromosome	TraR/DksA C4-type zinc finger protein	to Pantoea sp. At-9b, transcriptional regulator, TraR DksA family (NCBI ZP_05728635.1)	T	IslandPath-DIMOB			-	-	-	-
IAI47_RS08605	1817770	1818210	441	+	146	-	Chromosome	hypothetical protein	-	-				20	2	12	34
IAI47_RS08610	1818264	1818647	384	-		-	Chromosome	tail fiber assembly protein	-	-				4	0	0	4
IAI47_RS08615	1818642	1819010	369	-		-	Chromosome	phage baseplate assembly protein V	-	-				-	-	-	-
IAI47_RS08620	1820469	1821491	1023	+	340	adhP	Chromosome	Alcohol dehydrogenase (EC 1.1.1.1)	Alcohol dehydrogenase GroES domain protein	C				30	20	25	75
IAI47_RS08625	1821918	1822103	186	-	61	-	Chromosome	hypothetical protein	-	-				30	0	0	30
IAI47_RS08630	1822334	1823476	1143	-	380	-	Chromosome	Acyltransferase 3	Acyltransferase family	I				30	20	24	74
IAI47_RS08635	1823676	1824005	330	-	109	mdtI	Chromosome	Spermidine export protein MdtI	Catalyzes the excretion of spermidine	P				30	20	22	72
IAI47_RS08640	1823992	1824342	350	-		mdtJ	Chromosome	multidrug/spermidine efflux SMR transporter subunit MdtJ	Catalyzes the excretion of spermidine	U				-	-	-	-
IAI47_RS08645	1824777	1826459	1683	-	560	betA	Chromosome	Choline dehydrogenase (EC 1.1.99.1)	Involved in the biosynthesis of the osmoprotectant glycine betaine. Catalyzes the oxidation of choline to betaine aldehyde and betaine aldehyde to glycine betaine at the same rate	C				30	20	22	72
IAI47_RS08650	1826483	1827955	1473	-	490	betB	Chromosome	Betaine aldehyde dehydrogenase (EC 1.2.1.8)	Involved in the biosynthesis of the osmoprotectant glycine betaine. Catalyzes the reversible oxidation of betaine aldehyde to the corresponding acid	C				30	20	25	75
IAI47_RS08655	1827970	1828563	594	-	197	betI	Chromosome	Transcriptional regulator BetI, TetR family	Repressor involved in choline regulation of the bet genes	K				30	20	22	72
IAI47_RS08660	1828818	1830848	2031	+	676	betT	Chromosome	High-affinity choline uptake protein BetT	Belongs to the BCCT transporter (TC 2.A.15) family	M				30	19	20	69
IAI47_RS08665	1830990	1832339	1350	+	449	-	Chromosome	Uncharacterized MFS-type transporter	Major facilitator superfamily	P				30	20	4	54
IAI47_RS08670	1832485	1832697	213	+	70	-	Chromosome	hypothetical protein	Protein of unknown function (DUF1272)	S				30	20	21	71
IAI47_RS08675	1832975	1833622	648	+	215	pphA	Chromosome	Serine/threonine protein phosphatase 1 (EC 3.1.3.16)	Calcineurin-like phosphoesterase	T				29	0	21	50
IAI47_RS08680	1833624	1835267	1644	-	547	rsmF	Chromosome	16S rRNA (cytosine(1407)-C(5))-methyltransferase (EC 2.1.1.178)	Specifically methylates the cytosine at position 1407 (m5C1407) of 16S rRNA	J				29	20	25	74
IAI47_RS08685	1835356	1837989	2634	-	877	yebT	Chromosome	Uncharacterized protein YebT	Mammalian cell entry related domain protein	Q				29	20	24	73
IAI47_RS08690	1837958	1839202	1245	-	414	yebS	Chromosome	Inner membrane protein YebS	integral membrane protein, PqiA family	C				30	20	25	75
IAI47_RS08695	1839416	1839916	501	+	166	yebR	Chromosome	Free methionine-(R)-sulfoxide reductase, contains GAF domain	Free methionine-R-sulfoxide reductase	T				30	20	25	75
IAI47_RS08700	1840013	1840717	705	+	234	proQ	Chromosome	RNA chaperone ProQ	RNA chaperone with significant RNA binding, RNA strand exchange and RNA duplexing activities. May regulate ProP activity through an RNA-based, post-transcriptional mechanism	T				29	20	25	74
IAI47_RS08705	1840737	1842776	2040	+	679	prc	Chromosome	Tail-specific protease precursor (EC 3.4.21.102)	Belongs to the peptidase S41A family	M				30	20	24	74
IAI47_RS08710	1843022	1843903	882	+	293	htpX	Chromosome	Protease HtpX	Belongs to the peptidase M48B family	O				30	20	25	75
IAI47_RS08715	1844256	1845626	1371	-	456	yebQ	Chromosome	Uncharacterized transporter YebQ, major facilitator superfamily (MFS)	Major facilitator superfamily	EGP				30	20	25	75
IAI47_RS08720	1845814	1846605	792	+	263	kdgR	Chromosome	Transcriptional regulator KdgR, KDG operon repressor	Transcriptional regulator	K				30	20	25	75
IAI47_RS08725	1846636	1846872	237	-	78	yobH	Chromosome	Uncharacterized protein YobH	YobH-like protein	S				30	20	25	75
IAI47_RS08730	1847075	1847347	273	+	90	yebO	Chromosome	Uncharacterized protein YebO	YebO-like protein	S				30	20	25	75
IAI47_RS08735	1847366	1848376	1011	+	336	-	Chromosome	hypothetical protein	Beta-lactamase superfamily domain	S				29	19	23	71
IAI47_RS08740	1848801	1848936	136	+		-	Chromosome	DUF2627 domain-containing protein	-	-				-	-	-	-
IAI47_RS08745	1849018	1849227	210	+	69	cspC	Chromosome	Cold shock protein of CSP family => CspC (naming convention as in E.coli)	Cold-shock protein	K				30	20	25	75
IAI47_RS08750	1849365	1850174	810	+	269	rrmA	Chromosome	23S rRNA (guanine(745)-N(1))-methyltransferase (EC 2.1.1.187)	Methylates the guanosine in position 745 of 23S rRNA	Q				30	20	25	75
IAI47_RS08755	1850171	1850629	459	-	152	yobD	Chromosome	UPF0266 membrane protein YobD	UPF0266 membrane protein	S				30	20	24	74
IAI47_RS08760	1850721	1851566	846	-	281	manZ	Chromosome	PTS system, mannose-specific IID component	Hosphoenolpyruvate-dependent sugar phosphotransferase system catalyzes the phosphorylation of incoming sugar substrates concomitant with their translocation across the cell membrane	G				30	20	24	74
IAI47_RS08765	1851582	1852385	804	-	267	manY	Chromosome	PTS system, mannose-specific IIC component	the IIC domain forms the PTS system translocation channel and contains the specific substrate-binding site	G				30	20	24	74
IAI47_RS08770	1852446	1853408	963	-	320	manX	Chromosome	PTS system, mannose-specific IIA component (EC 2.7.1.191) / PTS system, mannose-specific IIB component (EC 2.7.1.191)	PTS system, mannose fructose sorbose family, IIB subunit	G				30	20	23	73
IAI47_RS08775	1853918	1855498	1581	+	526	yoaE	Chromosome	UPF0053 inner membrane protein YoaE	Membrane protein TerC	P				30	20	25	75
IAI47_RS08780	1855588	1857150	1563	-	520	adrB	Chromosome	c-di-GMP phosphodiesterase (EC 3.1.4.52) => PdeD	(EAL) domain protein	T				30	20	25	75
IAI47_RS08785	1857376	1858740	1365	-	454	sdaA	Chromosome	L-serine dehydratase, beta subunit (EC 4.3.1.17) / L-serine dehydratase, alpha subunit (EC 4.3.1.17)	L-serine dehydratase 1	E				30	20	25	75
IAI47_RS08790	1858925	1859488	564	-	187	nudL	Chromosome	Uncharacterized Nudix hydrolase NudL	Belongs to the Nudix hydrolase family. PCD1 subfamily	L				30	20	25	75
IAI47_RS08795	1859472	1860851	1380	-	459	pabB	Chromosome	Para-aminobenzoate synthase, aminase component (EC 2.6.1.85)	Para-aminobenzoate synthase	EH				30	20	25	75
IAI47_RS08800	1860962	1861156	195	+	64	yoaH	Chromosome	UPF0181 protein YoaH	Belongs to the UPF0181 family	S				30	20	25	75
IAI47_RS08805	1861169	1861513	345	-	114	yoaB	Chromosome	RidA/YER057c/UK114 superfamily, group 2, YoaB-like protein	endoribonuclease L-PSP	J				30	20	25	75
IAI47_RS08810	1861581	1861940	360	-	119	-	Chromosome	hypothetical protein	-	-				30	0	0	30
IAI47_RS08815	1862282	1862449	168	+	55	-	Chromosome	hypothetical protein	-	-				30	15	18	63
IAI47_RS08820	1863230	1865146	1917	+	638	yoaA	Chromosome	DinG family ATP-dependent helicase YoaA	ATP-dependent helicase	KL				30	20	25	75
IAI47_RS08825	1865191	1865889	699	+	232	yeaZ	Chromosome	tRNA threonylcarbamoyladenosine biosynthesis protein TsaB	peptidase M22 glycoprotease	O				30	20	25	75
IAI47_RS08830	1865950	1866546	597	+	198	slp	Chromosome	Uncharacterized lipoprotein YeaY	Outer membrane lipoprotein	M				30	20	25	75
IAI47_RS08835	1866721	1868430	1710	+	569	fadD	Chromosome	Long-chain-fatty-acid--CoA ligase (EC 6.2.1.3)	Activates fatty acids by binding to coenzyme A	IQ				30	20	25	75
IAI47_RS08840	1868528	1869649	1122	+	373	rnd	Chromosome	Ribonuclease D (EC 3.1.26.3)	Exonuclease involved in the 3' processing of various precursor tRNAs. Initiates hydrolysis at the 3'-terminus of an RNA molecule and releases 5'-mononucleotides	J				30	20	25	75
IAI47_RS08845	1869703	1869972	270	-	89	minE	Chromosome	Cell division topological specificity factor MinE	Prevents the cell division inhibition by proteins MinC and MinD at internal division sites while permitting inhibition at polar sites. This ensures cell division at the proper site by restricting the formation of a division septum at the midpoint of the long axis of the cell	D				30	20	25	75
IAI47_RS08850	1869976	1870788	813	-	270	minD	Chromosome	Septum site-determining protein MinD	Belongs to the ParA family	D				30	20	25	75
[truncated: 2,612 more rows]
